# Supplementary material for: Maternal health care services utilization and associated factors among pregnant women in Kersa district, Jimma zone, Southwest Ethiopia
Source: PLoS One. 2025 May 29;20(5):e0323977. doi: 10.1371/journal.pone.0323977 (PMC12121765; doi:10.1371/journal.pone.0323977)
Supplement: S1 Data — (XLSX) [file pone.0323977.s001.xlsx]

## Sheet: Rawdata
Variable	Q101	Q102	Q1021	Q1022	Q1023	Q1024	Q103	Q104	Q105	Q106	Q107	Q108	Q109	Q110	Q111	Q112	Q113	Q114	Q115	Q116	Q117	Q118	Q119	Q120	Q121	Q122	Q123	Q1231	Q124	Q125	Q126	Q127	Q128	Q129	Q130	Q131	Q132	Q133	Q134	Q135	Q1361	Q1362	Q1363	Q1364	Q1365	Q1366	Q1367	Q1371	Q1372
Label	Woreda	Kebele	Questionairecode	Kebeleandquestionairecode	SpecialID	Intervention	Residence	Zone	Gare	Householdnumber	headofhousehold	Ageinyears	Religion	Ethnicity	EducationalStatus	MainOccupation	Otherpaidwork	moneypaid/monthlyfromotherwork	MaritalStatus	EducationalStatusofhusband	MainOccupationofHusband	husband'sMonthlyincome	NumberofHouseholdmembers	householdsourceofdrinkingwater	sourceofwatercookingandhandwashing	watersourcelocation	Knowntimetakentogetwaterinminutes	Timetakentogetwaterinminutes	Typeoftoiletfacilityusedbyhousehold	Locationoftoiletfacility	Toiletfacilitysharingwithotherhouseholds	Numberofhouseholdsusethistoiletfacility	OwnershipResidentialHome	NumberofRoomshouseholdhave	Numberofroomsareusedforsleeping	Mainmaterialthefloorofthehome	Mainmaterialtheroofofthehome	Mainmaterialthewallofthehome	Typeoffuelhouseholduseforcooking	HavingSeparatekitchenroomforcoocking	HouseholdownElectricity	Householdown Radio	HouseholdownTelevision	Householdownlandlinetelephone	HouseholdownRefrigerator	HouseholdownComputer	Householdownsofa	Householdmembersownwactch	Householdmembersownmobilephone
			4	204	42	1	2	1				2	1	1	1	1	2	0	2	2	1	2	2	5	5	2	1	20	2	2	2	0	1	3	2	2	2	3	6	1	2	2	2	2	2	2	2	1	1
			14	414	126	1	2			32212		2	1	1	2	1	2	0	2	2	1	2	2	3	1	2	1	3	2	2	2	0	1	3	2	2	1	3	6	2	1	2	2	2	2	2	2	1	1
			25	1725	631	0	2					2	1	1	1	1	2	0	2	1	1	2	1	4	5	2	1	2	2	2	2	0	1	2	1	2	2	3	6	1	2	2	2	2	2	2	2	2	1
			32	932	333	1	2	2				2	1	1	2	1	2	0	2	2	1	2	1	6	6	2	1	20	2	2	2	0	1	4	1	1	2	3	6	1	1	2	2	2	2	2	2	2	1
			2	502	159	1	2			0		2	1	1	1	1	2	0	2	2	1	2	1	5	5	2	1	10	1	2	2	0	1	4	1	2	2	3	6	1	1	2	2	2	2	2	2	1	1
			8	708	234	1	2					2	1	1	3	1	2	0	2	2	1	2	1	3	2	2	1	20	1	2	2	0	1	4	1	1	2	3	6	1	2	2	2	2	2	2	2	2	1
			12	212	48	1	2					2	1	1	1	1	2	0	2	1	1	2	1	4	4	2	1	5	2	2	2	0	1	3	2	2	2	3	6	1	2	2	2	2	2	2	2	2	1
			17	417	127	1	2			565		2	1	1	2	1	2	0	2	1	1	2	2	3	1	2	1	10	2	2	2	0	2	2	1	2	1	3	6	2	1	2	2	2	2	2	2	2	2
			25	425	134	1	2					2	1	1	2	1	2	0	2	2	1	2	1	3	1	2	1	10	2	2	2	0	1	3	2	2	1	3	6	1	1	2	2	2	2	2	2	1	1
			27	427	135	1	2					2	1	1	2	1	2	0	2	1	1	2	2	6	6	2	1	5	2	2	2	0	1	3	2	2	1	3	6	2	1	2	2	2	2	2	2	2	2
			39	439	147	1	2					2	1	1	2	1	2	0	2	2	1	2	1	6	6	2	1	10	2	2	2	0	1	3	2	2	1	3	6	2	1	1	2	2	2	2	2	1	1
			40	440	148	1	2			871		2	1	1	2	1	2	0	2	1	1	2	1	6	6	2	1	30	2	2	1	2	1	3	2	2	2	3	6	1	1	2	2	2	2	2	2	2	2
			44	444	152	1	2					2	1	1	1	1	2	0	2	2	1	2	1	6	6	2	1	10	2	2	2	0	1	3	2	2	1	3	6	2	2	1	2	2	2	2	2	2	1
			45	445	153	1	2			1418		2	1	1	2	1	2	0	2	2	1	2	2	6	6	2	1	3	2	2	2	0	1	2	1	2	1	3	6	1	1	2	2	2	2	2	2	2	1
			7	507	164	1	2					2	1	1	2	1	2	0	2	2	1	3	2	3	6	2	1	2	2	2	1	2	1	2	1	2	2	3	6	2	1	1	2	2	2	2	2	1	1
			24	624	216	1	2					2	1	1	1	1	2	0	2	1	1	2	1	3	2	2	2	0	2	2	2	0	1	3	1	2	2	3	6	2	2	2	2	2	2	2	2	1	1
			22	722	246	1	2	3				2	1	1	2	1	2	0	2	2	1	1	1	3	1	2	1	20	2	2	2	0	1	2	1	1	1	3	6	2	2	2	2	2	2	2	2	2	2
			30	830	286	1	2	1				2	1	1	2	1	2	0	2	2	1	1	1	3	1	2	1	30	2	2	2	0	1	2	1	1	2	3	6	2	1	2	2	2	2	2	2	1	1
			31	831	287	1	2	1				2	1	1	2	1	2	0	2	2	1	1	2	3	1	2	1	30	2	2	2	0	1	3	1	1	1	3	6	2	1	2	2	2	2	2	2	1	1
			7	907	308	1	2	3		1032		2	1	1	2	1	2	0	2	2	5	2	1	3	9	2	1	15	2	2	2	0	1	2	1	1	1	3	6	1	1	2	2	2	2	2	2	1	1
			9	909	310	1	2	3		3047		2	1	1	2	1	2	0	2	2	1	2	1	3	9	2	1	10	2	2	1	1	2	2	1	1	2	3	6	1	1	2	2	2	2	2	2	1	1
			11	911	312	1	2	3				2	1	1	1	1	2	0	2	3	1	2	1	3	9	2	1	10	2	2	2	0	1	2	1	1	2	3	6	1	1	2	2	2	2	2	2	2	1
			25	925	326	1	2	1				2	1	1	3	2	2	0	2	2	1	2	1	6	9	2	1	25	2	2	2	0	1	3	1	1	2	3	6	1	1	2	2	2	2	2	2	2	1
			20	1120	405	0	2					2	1	1	2	1	2	0	2	2	3	3	1	3	1	3	1	7	2	2	2	0	2	2	1	2	2	3	6	1	2	2	2	2	2	2	2	1	1
			27	1227	453	0	2					2	1	1	2	1	2	0	2	2	1	2	1	3	6	2	2	0	2	2	2	0	1	3	1	1	2	3	6	1	2	2	2	2	2	2	2	1	1
			7	1307	466	0	2					2	1	1	2	1	2	0	2	1	1	2	1	6	6	2	1	10	2	2	2	0	1	3	1	1	2	3	6	1	1	2	2	2	2	2	2	2	1
			8	1308	467	0	2					2	1	1	2	1	2	0	2	1	1	2	1	6	6	2	1	10	2	2	2	0	1	3	1	1	2	3	6	1	1	2	2	2	2	2	2	2	1
			16	1316	475	0	2					2	1	1	2	1	2	0	2	1	1	2	1	6	6	2	1	15	2	2	2	0	1	3	1	1	2	3	6	1	1	2	2	2	2	2	2	2	1
			38	1338	497	0	2					2	1	1	1	1	2	0	2	1	1	2	1	6	6	2	1	10	2	2	2	0	1	3	1	1	2	3	6	1	1	2	2	2	2	2	2	2	1
			39	1339	498	0	2					2	1	1	1	1	2	0	2	1	1	2	1	6	6	2	1	25	2	2	2	0	1	3	1	1	2	3	6	1	1	2	2	2	2	2	2	1	1
			32	1532	565	0	2					2	1	1	2	1	2	0	2	2	1	2	2	6	6	2	2	0	2	2	2	0	1	2	1	1	1	3	6	2	1	2	2	2	2	2	2	1	1
			19	1619	594	0	2					2	1	1	1	1	2	0	2	1	1	2	1	6	6	2	1	4	2	2	1	2	1	3	2	1	1	3	6	2	2	1	2	2	2	2	2	1	2
			7	1707	619	0	2					2	1	1	2	1	2	0	2	2	1	2	1	3	4	2	1	1	2	2	2	0	1	2	1	2	2	2	6	1	2	2	2	2	2	2	2	2	2
			9	1709	620	0	2					2	1	1	1	1	2	0	2	2	1	2	1	4	4	2	1	3	2	2	2	0	1	2	1	2	2	2	6	1	2	1	2	2	2	2	2	1	1
			12	1712	622	0	2					2	1	1	2	1	2	0	2	1	1	2	1	4	4	2	1	3	2	2	2	0	1	1	1	2	1	2	6	1	2	2	2	2	2	2	2	2	2
			16	1716	626	0	2					2	1	1	1	1	2	0	2	1	1	2	1	4	4	2	1	10	2	2	2	0	1	2	1	2	2	3	6	1	2	1	2	2	2	2	2	2	2
			22	1722	628	0	2					2	1	1	1	1	2	0	2	1	1	2	2	4	4	2	1	30	2	2	2	0	1	3	1	2	2	3	6	1	2	2	2	2	2	2	2	1	1
			28	1728	634	0	2					2	1	1	2	1	2	0	2	1	1	2	1	4	4	2	1	5	2	2	2	0	1	2	1	2	2	3	6	1	2	2	2	2	2	2	2	2	1
			30	1730	635	0	2					2	1	1	1	1	2	0	2	1	1	2	1	4	4	2	1	30	2	2	2	0	1	2	1	2	2	3	6	1	2	2	2	2	2	2	2	2	2
			31	1731	636	0	2					2	1	1	1	1	2	0	2	1	1	2	1	4	4	2	1	15	2	2	2	0	1	3	1	2	2	3	6	2	2	1	2	2	2	2	2	2	1
			33	1733	638	0	2					2	1	1	1	1	2	0	2	1	1	2	1	4	4	2	1	3	2	2	2	0	1	2	1	2	2	3	6	1	2	2	2	2	2	2	2	2	1
			35	1735	640	0	2					2	1	1	1	1	2	0	2	1	1	2	1	4	4	2	1	5	2	2	2	0	1	2	1	2	2	3	6	1	2	2	2	2	2	2	2	2	1
			36	1736	641	0	2					2	1	1	1	1	2	0	2	1	1	2	1	4	4	2	1	10	2	2	2	0	1	3	1	2	2	3	6	1	2	2	2	2	2	2	2	1	1
			40	1740	644	0	2					2	1	1	1	1	2	0	2	1	1	2	1	4	4	2	1	5	2	2	2	0	1	2	1	2	2	3	6	1	2	2	2	2	2	2	2	2	1
			49	1749	648	0	2					2	1	1	1	1	2	0	2	1	1	2	1	4	4	2	1	20	2	2	2	0	1	2	1	2	2	3	6	1	2	2	2	2	2	2	2	2	1
			6	106	6	1	2					2	1	1	2	1	2	0	2	2	1	2	2	6	6	2	2	0	2	2	2	0	1	4	1	2	2	3	6	1	2	2	2	2	2	2	2	2	2
			41	541	190	1	2					2	1	1	2	1	2	0	2	2	3	2	2	3	6	2	1	6	2	2	2	0	2	2	1	2	2	3	6	1	1	1	2	2	2	2	2	1	1
			13	613	205	1	2					2	1	1	2	1	2	0	2	2	1	2	1	6	6	2	2	0	2	2	2	0	1	3	1	2	2	3	6	1	2	1	2	2	2	2	2	1	1
			4	704	230	1	2					2	1	1	2	1	2	0	2	2	1	1	2	3	2	2	1	20	2	2	1	2	1	3	1	3	2	3	6	1	2	2	2	2	2	2	2	2	1
			11	711	236	1	2					2	1	1	2	1	2	0	2	2	1	1	1	3	2	2	1	30	2	2	2	0	1	3	1	3	2	3	6	1	2	2	2	2	2	2	2	2	1
			46	846	299	1	2	1				2	1	1	2	1	2	0	2	2	1	2	2	3	2	2	1	60	2	2	2	0	1	2	1	1	2	3	6	1	1	1	2	2	2	2	2	1	1
			11	1011	352	1	2	2				2	1	1	2	1	1	1	2	2	1	2	1	6	6	2	1	20	2	2	2	0	1	3	1	2	2	3	6	1	1	1	2	2	2	2	2	1	1
			26	1026	366	1	2	2				2	1	1	2	1	2	0	2	2	1	1	2	6	6	2	1	20	2	2	2	0	1	3	1	2	2	3	6	1	1	1	2	2	2	2	2	1	1
			21	1221	447	0	2					2	1	1	1	1	2	0	2	1	1	2	1	3	7	2	2	0	2	2	2	0	1	3	1	1	2	3	6	1	2	1	2	2	2	2	2	1	1
			1	1401	501	0	2					2	1	1	3	1	1	2	2	3	5	3	1	6	7	2	1	8	2	2	2	0	1	3	1	2	2	3	6	1	1	1	1	2	1	2	2	1	1
			4	1504	543	0	2					2	1	1	2	1	2	0	2	2	5	3	1	6	6	2	2	0	2	2	2	0	1	3	1	1	2	2	6	1	2	1	2	2	2	2	2	1	1
			44	1544	572	0	2					2	1	1	3	1	2	0	2	3	1	2	2	7	7	2	2	0	2	2	2	0	1	4	1	2	2	3	6	1	2	1	2	2	2	2	2	1	1
			23	1623	598	0	2					2	1	1	1	1	2	0	2	1	1	2	1	6	6	2	1	10	2	2	2	0	1	4	2	1	2	3	6	1	2	2	2	2	2	2	2	1	1
			28	1628	603	0	2					2	1	1	2	1	2	0	2	2	1	2	1	6	6	2	1	6	2	2	2	0	1	4	2	1	2	3	6	1	2	2	2	2	2	2	2	1	1
			11	1711	621	0	2					2	1	1	2	1	2	0	2	1	1	2	1	4	4	2	1	10	2	2	2	0	1	3	1	2	2	3	6	1	2	1	2	2	2	2	2	2	1
			21	1721	627	0	2					2	1	1	1	1	2	0	2	1	1	2	2	4	4	2	1	10	2	2	2	0	1	3	1	2	2	3	6	1	2	1	2	2	2	2	2	2	2
			37	1737	642	0	2					2	1	1	1	1	2	0	2	1	1	2	1	4	4	2	1	10	2	2	2	0	1	3	1	2	2	3	6	1	2	1	2	2	2	2	2	1	1
			10	1910	700	0	2					2	1	1	1	1	2	0	2	1	1	2	1	6	6	2	2	0	2	2	2	0	1	4	1	1	2	3	6	1	1	2	2	2	2	2	2	2	2
			14	1914	704	0	2					2	1	1	1	1	2	0	2	1	1	2	1	6	6	2	2	0	2	2	2	0	1	4	1	1	2	3	6	1	1	2	2	2	2	2	2	2	1
			15	1915	705	0	2					2	1	1	1	1	2	0	2	1	1	2	2	6	6	2	2	0	2	2	2	0	1	4	1	1	2	3	6	1	1	2	2	2	2	2	2	2	1
			16	1916	706	0	2					2	1	1	1	1	2	0	2	1	1	2	1	6	6	2	2	0	2	2	2	0	1	4	1	1	2	3	6	1	1	2	2	2	2	2	2	2	1
			37	1937	727	0	2					2	1	1	1	1	2	0	2	1	1	2	1	6	6	2	2	0	2	2	2	0	1	4	1	1	2	3	6	1	1	2	2	2	2	2	2	2	1
			8	408	121	1	2					2	1	1	2	1	2	0	2	2	1	2	2	6	7	2	2	0	2	2	1	1	1	4	2	2	2	3	6	1	1	1	2	2	2	2	2	2	1
			12	412	125	1	2					2	1	1	2	1	2	0	2	2	1	2	1	6	6	2	2	0	2	2	2	0	1	5	2	2	2	3	6	1	1	1	2	2	2	2	2	2	1
			28	428	136	1	2					2	1	1	2	1	2	0	2	2	1	2	1	3	1	2	1	3	2	2	2	0	1	6	2	2	2	3	6	1	1	1	2	2	2	2	2	2	1
			49	449	156	1	2					2	1	1	1	1	2	0	2	1	1	2	2	6	6	2	1	15	2	2	2	0	1	4	2	2	2	3	6	1	1	1	2	2	2	2	2	1	1
			5	505	162	1	2			2e-28		2	1	1	1	1	2	0	2	1	1	3	2	5	5	2	1	15	2	2	2	0	1	4	1	2	2	3	6	1	1	1	2	2	2	2	2	1	1
			2	602	195	1	2					2	1	1	2	1	2	0	2	2	1	3	1	3	1	2	1	30	2	2	2	0	1	3	1	2	2	3	6	1	1	1	2	2	2	2	2	1	1
			8	608	200	1	2					2	1	1	2	1	2	0	2	2	1	1	1	6	6	2	2	0	2	2	2	0	1	4	2	2	2	3	6	1	2	1	2	2	2	2	2	1	1
			17	617	209	1	2					2	1	1	1	1	2	0	2	1	1	2	1	3	2	2	2	0	2	2	2	0	1	4	2	2	2	3	6	1	2	1	2	2	2	2	2	1	2
			23	623	215	1	2					2	1	1	1	1	2	0	2	1	1	2	2	3	2	2	2	0	2	2	2	0	1	4	2	2	2	3	6	1	2	2	2	2	2	2	2	1	2
			11	811	270	1	2	3				2	1	1	2	1	2	0	2	2	1	2	1	3	1	2	1	3	2	2	2	3	1	4	2	1	2	3	6	1	1	2	2	2	2	2	2	2	1
			17	817	275	1	2	1				2	1	1	2	1	2	0	2	2	2	3	2	3	1	2	1	1	2	2	2	0	1	4	1	1	2	3	6	1	1	1	2	2	2	2	2	1	1
			33	833	289	1	2	1				2	1	1	2	1	2	0	2	3	3	3	2	3	1	2	1	1	2	2	2	0	2	5	2	1	2	3	6	1	1	1	1	2	2	2	2	1	1
			39	839	294	1	2	1				2	1	1	2	1	2	0	2	2	1	1	2	3	1	2	1	3	2	2	2	0	1	3	1	1	2	3	6	1	1	2	2	2	2	2	2	1	1
			34	934	335	1	2	3				2	1	1	1	1	2	0	2	1	1	2	1	3	9	2	1	15	2	3	2	0	1	3	1	1	2	3	6	1	1	1	2	2	2	2	2	2	1
			32	1132	417	0	2					2	1	1	3	1	2	0	2	3	5	3	2	3	1	3	1	1	2	2	2	0	1	6	3	4	2	4	1	1	1	1	1	1	1	2	1	1	1
			3	1403	503	0	2			100705		2	1	1	3	3	2	0	2	3	1	1	1	3	6	2	1	10	2	2	2	0	1	3	2	2	2	3	6	1	1	1	1	2	2	2	2	1	1
			13	1613	589	0	2					2	1	1	2	1	2	0	2	2	1	2	1	6	6	2	1	3	2	2	2	0	1	4	2	1	2	3	6	1	2	1	2	2	2	2	2	1	1
			26	2026	757	0	2					2	1	1	3	1	2	0	2	3	3	2	1	3	4	2	1	4	2	2	2	0	1	4	2	4	2	3	6	1	1	1	2	2	2	2	2	1	1
			2	102	2	1	2					3	1	1	2	1	2	0	2	2	1	2	2	6	6	2	2	0	2	2	2	0	1	2	1	2	1	3	6	2	2	2	2	2	2	2	2	2	1
			3	103	3	1	2					3	1	1	2	1	2	0	2	1	1	2	2	6	6	2	2	0	2	2	2	0	1	2	1	2	1	3	6	2	2	2	2	2	2	2	2	1	1
			8	108	8	1	2					3	1	1	1	1	2	0	2	1	1	2	2	6	6	2	2	0	2	2	2	0	1	3	1	2	2	2	6	1	1	2	2	2	2	2	2	2	2
			9	109	9	1	2					3	1	1	1	1	2	0	2	1	1	2	3	6	6	2	2	0	2	2	2	0	1	3	1	1	2	3	6	1	1	2	2	2	2	2	2	2	2
			13	113	13	1	2					3	1	1	2	1	2	0	2	2	1	2	2	6	6	2	1	15	2	2	2	0	1	3	1	1	2	3	6	1	1	2	2	2	2	2	2	2	2
			15	115	14	1	2					3	1	1	2	1	2	0	2	1	1	2	2	6	6	2	2	0	1	2	2	0	1	3	1	1	2	3	6	2	2	2	2	2	2	2	2	2	2
			17	117	16	1	2					3	1	1	3	1	2	0	2	2	1	2	2	6	6	2	2	0	2	2	2	0	1	2	1	1	1	3	6	2	1	2	2	2	2	2	2	2	2
			21	121	20	1	2					3	1	1	2	1	2	0	2	2	1	2	1	6	6	2	2	0	2	2	2	0	1	2	1	1	1	3	6	2	1	2	2	2	2	2	2	2	2
			22	122	21	1	2					3	1	1	2	1	2	0	2	2	1	2	2	6	6	2	2	0	2	2	2	0	1	2	1	1	2	3	6	2	1	2	2	2	2	2	2	2	2
			24	124	23	1	2					3	1	1	1	1	2	0	2	1	1	2	3	6	6	2	2	0	2	2	2	0	1	4	2	1	1	3	6	2	1	2	2	2	2	2	2	2	2
			38	138	32	1	2					3	1	1	1	1	2	0	2	1	1	2	2	6	6	2	2	0	2	2	2	0	1	2	1	1	1	3	6	2	2	2	2	2	2	2	2	2	2
			1	301	76	1	2					3	1	1	2	1	2	0	2	2	1	2	1	3	2	2	1	6	2	2	2	0	2	2	1	2	2	3	6	1	2	2	2	2	2	2	2	1	2
			5	305	80	1	2					3	1	1	2	1	2	0	2	2	1	2	1	3	4	2	2	0	2	2	2	0	1	3	1	1	2	3	6	2	1	1	2	2	2	2	2	1	1
			13	313	87	1	2					3	1	1	2	1	2	0	2	2	1	2	2	3	7	2	2	0	2	2	2	0	2	2	1	1	2	3	6	1	2	1	2	2	2	2	2	1	1
			27	327	101	1	2					3	1	1	3	1	2	0	2	3	1	2	1	3	4	2	2	0	2	2	2	0	2	3	1	1	2	3	6	2	2	1	2	2	2	2	2	1	1
			31	331	105	1	2					3	1	1	2	1	2	0	2	1	1	2	2	3	7	2	2	0	2	2	2	0	1	2	1	1	2	3	6	1	2	1	2	2	2	2	2	1	1
			7	407	120	1	2			1334		3	1	1	2	1	2	0	2	2	1	2	2	6	6	2	2	0	2	2	2	0	1	2	1	2	1	3	6	2	1	2	2	2	2	2	2	2	1
			22	422	132	1	2					3	1	1	2	1	2	0	2	1	1	2	3	3	4	2	1	10	2	2	2	0	1	3	2	2	1	3	6	2	1	2	2	2	2	2	2	1	1
			24	424	133	1	2			1126		3	1	1	2	1	2	0	2	1	1	2	2	3	1	2	1	20	2	2	2	0	1	2	1	2	1	3	6	2	2	2	2	2	2	2	2	2	2
			29	429	137	1	2					3	1	1	1	1	2	0	2	2	1	2	3	3	1	2	1	5	2	2	2	0	1	3	2	2	1	3	6	2	1	2	2	2	2	2	2	1	1
			31	431	139	1	2					3	1	1	1	1	2	0	2	1	1	2	3	3	1	2	1	6	2	2	2	0	1	2	1	2	1	3	6	2	2	2	2	2	2	2	2	2	2
			32	432	140	1	2			1436		3	1	1	1	1	2	0	2	2	1	2	3	6	6	2	1	15	2	2	2	0	1	3	2	2	2	3	6	1	1	2	2	2	2	2	2	2	1
			33	433	141	1	2			1275		3	1	1	1	1	2	0	2	1	1	2	2	6	6	2	1	10	2	2	2	0	1	2	1	2	1	3	6	2	2	2	2	2	2	2	2	2	2
			34	434	142	1	2			1497		3	1	1	2	1	2	0	2	2	1	2	1	6	6	2	1	10	2	2	2	0	1	2	1	2	1	3	6	2	2	2	2	2	2	2	2	2	1
			41	441	149	1	2				707	3	1	1	2	1	2	0	2	1	1	2	2	3	1	2	1	5	2	2	2	0	1	2	1	2	1	3	6	2	1	2	2	2	2	2	2	1	2
			47	447	154	1	2			1273		3	1	1	1	1	2	0	2	1	1	2	2	6	6	2	1	5	2	2	2	0	1	2	1	2	1	3	6	2	1	2	2	2	2	2	2	1	1
			50	450	157	1	2			1346		3	1	1	2	1	2	0	2	2	1	2	2	6	6	2	1	15	2	2	2	0	1	2	1	3	1	3	6	2	2	2	2	2	2	2	2	2	2
			6	506	163	1	2			2012		3	1	1	2	1	2	0	2	2	1	3	2	5	9	2	1	17	2	2	2	0	1	3	1	2	2	3	6	1	1	2	2	2	2	2	2	1	1
			33	533	185	1	2					3	1	1	1	1	2	0	2	1	1	1	2	3	9	2	1	45	2	2	2	0	1	2	1	2	2	2	2	2	2	2	2	2	2	2	2	1	1
			19	619	211	1	2					3	1	1	1	1	2	0	2	1	1	2	2	3	2	2	2	0	2	2	2	0	1	4	2	2	2	3	6	2	2	1	2	2	2	2	2	1	2
			20	620	212	1	2					3	1	1	1	1	2	0	2	1	1	2	2	3	6	2	2	0	2	2	2	0	1	4	2	2	2	3	6	2	2	1	2	2	2	2	2	1	2
			21	621	213	1	2					3	1	1	1	1	2	0	2	1	1	2	2	3	2	2	2	0	2	2	2	0	1	3	1	2	2	3	6	2	2	2	2	2	2	2	2	1	2
			2	702	228	1	2					3	1	1	3	1	2	0	2	3	1	1	2	3	9	2	1	30	2	2	2	0	1	3	1	3	2	3	6	1	2	2	2	2	2	2	2	2	2
			16	716	241	1	2					3	1	1	1	1	2	0	2	1	1	1	2	6	6	2	1	10	2	2	2	0	1	3	1	2	2	3	6	1	2	2	2	2	2	2	2	2	2
			18	718	243	1	2					3	1	1	1	1	2	0	2	1	1	1	2	6	6	2	1	10	2	2	2	0	1	3	1	2	2	3	6	1	2	2	2	2	2	2	2	2	1
			23	723	247	1	2	3				3	1	1	1	1	2	0	2	1	1	1	2	3	1	2	1	20	2	2	2	0	1	4	1	2	2	3	6	2	2	2	2	2	2	2	2	2	1
			28	728	250	1	2	3				3	1	1	2	1	2	0	2	1	1	1	1	6	6	2	1	15	2	2	2	0	1	3	1	2	2	3	6	1	2	2	2	2	2	2	2	2	2
			43	743	263	1	2	3				3	1	1	1	1	2	0	2	2	1	1	1	3	1	2	1	20	2	2	2	0	1	2	1	1	2	3	6	1	2	2	2	2	2	2	2	2	1
			8	808	267	1	2	2				3	1	1	2	1	2	0	2	2	1	2	1	3	2	2	1	15	2	2	2	0	1	3	1	1	1	3	6	2	2	2	2	2	2	2	2	2	2
			10	910	311	1	2	3		2041		3	1	1	2	1	2	0	2	1	5	2	1	3	9	2	1	15	2	2	2	0	1	2	1	1	2	3	6	1	1	2	2	2	2	2	2	1	1
			18	918	319	1	2	1				3	1	1	1	1	2	0	2	1	1	2	1	6	9	2	1	20	2	2	2	0	1	3	1	1	2	3	6	1	1	2	2	2	2	2	2	1	2
			31	931	332	1	2	2		4082		3	1	1	2	1	2	0	2	2	1	2	1	6	9	2	1	15	2	2	2	0	1	3	1	1	2	3	6	1	1	2	2	2	2	2	2	2	1
			40	940	341	1	2	3				3	1	1	2	1	2	0	2	1	1	2	2	3	9	2	1	15	2	2	2	0	1	4	1	1	2	3	6	2	1	1	2	2	2	2	2	2	1
			5	1005	347	1	2	1				3	1	1	2	1	1	3	2	2	5	3	1	6	6	2	1	15	2	2	2	0	2	2	1	2	2	3	6	1	1	1	2	2	2	2	2	1	1
			29	1029	369	1	2	2				3	1	1	1	1	2	0	2	2	1	2	1	7	7	2	1	30	2	2	2	0	1	1	2	2	2	3	1	1	1	2	2	2	2	2	2	1	1
			37	1037	376	1	2	3				3	1	1	1	1	2	0	2	1	1	2	2	6	6	2	1	30	2	2	2	0	1	2	1	2	2	3	6	1	1	2	2	2	2	2	2	1	2
			44	1044	382	1	2	3				3	1	1	2	1	2	0	2	2	1	2	2	6	7	2	1	30	2	2	2	0	1	4	1	2	2	3	6	2	1	1	2	2	2	2	2	1	1
			18	1118	403	0	2					3	1	1	2	1	2	0	2	2	3	3	1	3	1	3	1	7	2	2	2	0	2	2	1	2	2	3	6	1	2	2	2	2	2	2	2	1	1
			4	1204	430	0	2					3	1	1	1	1	2	0	2	1	1	2	1	3	6	2	2	0	2	2	2	0	1	3	1	1	2	3	6	1	2	2	2	2	2	2	2	1	1
			2	1302	461	0	2					3	1	1	1	1	2	0	2	1	1	2	1	6	6	2	1	20	2	2	2	0	1	3	1	1	2	3	6	1	1	2	2	2	2	2	2	2	1
			3	1303	462	0	2					3	1	1	1	1	2	0	2	1	1	2	1	6	6	2	1	20	2	2	2	0	1	3	1	1	2	3	6	1	1	2	2	2	2	2	2	1	1
			10	1310	469	0	2					3	1	1	2	1	2	0	2	1	1	2	1	6	6	2	1	15	2	2	2	0	1	3	1	1	2	3	6	1	1	2	2	2	2	2	2	2	1
			11	1311	470	0	2					3	1	1	1	1	2	0	2	1	1	2	1	6	6	2	1	15	2	2	2	0	1	4	1	1	2	3	6	2	1	2	2	2	2	2	2	1	2
			12	1312	471	0	2					3	1	1	1	1	2	0	2	1	1	2	1	6	6	2	1	15	2	2	2	0	1	3	1	1	2	3	6	1	1	2	2	2	2	2	2	2	1
			14	1314	473	0	2					3	1	1	2	1	2	0	2	3	1	2	1	6	6	2	1	15	2	2	2	0	1	3	1	1	2	3	6	1	1	2	2	2	2	2	2	1	1
			23	1323	482	0	2					3	1	1	1	1	2	0	2	1	1	2	2	6	6	2	1	25	2	2	2	0	1	3	1	1	2	3	6	1	2	2	2	2	2	2	2	2	1
			30	1330	489	0	2					3	1	1	1	1	2	0	2	1	1	2	1	6	6	2	1	20	2	2	2	0	1	3	2	1	2	3	6	1	1	2	2	2	2	2	2	2	1
			35	1335	494	0	2					3	1	1	1	1	2	0	2	1	1	2	1	6	6	2	1	10	2	2	2	0	1	3	1	1	2	3	6	1	1	2	2	2	2	2	2	2	1
			40	1340	499	0	2					3	1	1	1	1	2	0	2	1	1	2	1	6	6	2	1	20	2	2	2	0	1	2	1	1	2	3	6	2	1	2	2	2	2	2	2	2	1
			10	1510	549	0	2					3	1	1	2	1	2	0	2	2	1	2	1	6	6	2	2	0	2	2	2	0	1	3	1	2	2	3	6	2	2	1	2	2	2	2	2	1	1
			29	1529	563	0	2					3	1	1	1	1	2	0	2	2	1	2	2	6	6	2	2	0	2	2	2	0	1	3	1	2	2	3	6	2	2	2	2	2	2	2	2	1	1
			39	1539	569	0	2					3	1	1	2	1	2	0	2	2	1	2	2	7	7	2	2	0	2	2	1	2	1	2	2	1	2	3	2	2	1	2	2	2	2	2	2	1	1
			46	1546	575	0	2					3	1	1	1	1	2	0	2	1	1	2	2	7	7	2	2	0	2	2	2	0	1	3	1	2	2	3	6	1	2	1	2	2	2	2	2	1	1
			51	1551	579	0	2					3	1	1	1	1	2	0	2	2	1	2	1	6	6	2	1	5	2	2	2	0	1	4	1	2	2	3	6	2	2	1	2	2	2	2	2	1	1
			17	1617	592	0	2					3	1	1	1	1	2	0	2	2	1	2	2	6	6	2	1	4	2	2	2	0	1	3	2	1	1	3	6	2	2	2	2	2	2	2	2	1	2
			43	1643	611	0	2					3	1	1	2	1	2	0	2	2	1	2	2	7	7	2	1	8	2	2	2	0	1	3	2	1	2	3	6	1	2	2	2	2	2	2	2	1	1
			1	1701	616	0	2					3	1	1	1	1	2	0	2	1	5	2	2	3	2	2	1	2	2	2	2	0	2	2	1	2	2	3	6	2	2	2	2	2	2	2	2	2	1
			5	1705	617	0	2					3	1	1	1	1	2	0	2	1	1	2	3	3	4	2	1	5	2	2	2	0	1	2	1	2	2	3	6	1	2	2	2	2	2	2	2	2	1
			13	1713	623	0	2					3	1	1	1	1	2	0	2	1	1	2	1	4	4	2	1	30	2	2	2	0	1	3	1	2	2	3	6	1	2	2	2	2	2	2	2	2	1
			27	1727	633	0	2					3	1	1	1	1	2	0	2	1	1	2	1	4	4	2	1	20	2	2	2	0	1	2	1	2	2	3	6	1	2	1	2	2	2	2	2	2	2
			34	1734	639	0	2					3	1	1	1	1	2	0	2	1	1	2	1	4	4	2	1	10	2	2	2	0	1	2	1	2	2	3	6	2	2	2	2	2	2	2	2	2	2
			38	1738	643	0	2					3	1	1	1	1	2	0	2	1	1	2	1	4	4	2	1	10	2	2	2	0	1	2	1	2	2	3	6	1	2	1	2	2	2	2	2	1	1
			42	1742	646	0	2					3	1	1	1	1	2	0	2	1	1	2	1	5	5	2	1	30	2	2	2	0	1	2	1	2	2	3	6	1	2	2	2	2	2	2	2	2	2
			21	1921	711	0	2					3	1	1	1	1	2	0	2	1	1	2	1	6	6	2	2	0	2	2	2	0	1	1	1	1	1	3	6	2	2	2	2	2	2	2	2	2	1
			26	1926	716	0	2					3	1	1	2	1	2	0	2	1	1	2	1	6	6	2	2	0	2	2	2	0	1	1	1	1	1	3	6	2	2	2	2	2	2	2	2	2	1
			29	1929	719	0	2					3	1	1	1	1	2	0	2	1	1	2	1	6	6	2	2	0	2	2	2	0	1	2	1	1	1	3	6	2	1	2	2	2	2	2	2	2	2
			1	101	1	1	2					3	1	1	2	1	2	0	2	2	1	2	2	6	6	2	2	0	2	2	2	0	1	4	1	2	2	3	6	1	2	2	2	2	2	2	2	2	1
			5	105	5	1	2					3	1	1	1	1	2	0	2	1	1	2	2	6	6	2	2	0	2	2	2	0	1	4	1	2	2	3	6	1	2	2	2	2	2	2	2	2	2
			7	107	7	1	2					3	1	1	2	1	2	0	2	2	1	2	2	6	6	2	2	0	2	2	2	0	1	4	1	1	2	3	6	1	1	2	2	2	2	2	2	2	1
			16	116	15	1	2					3	1	1	2	1	2	0	2	1	1	2	2	6	6	2	2	0	2	2	2	0	1	4	1	1	2	3	6	1	1	2	2	2	2	2	2	2	2
			18	118	17	1	2					3	1	1	1	1	2	0	2	2	1	2	2	6	6	2	2	0	2	2	2	0	1	4	1	1	2	3	6	1	1	2	2	2	2	2	2	2	2
			32	132	27	1	2					3	1	1	1	1	2	0	2	1	1	2	3	6	6	2	2	0	2	2	2	0	1	4	1	1	2	3	6	1	1	2	2	2	2	2	2	2	2
			34	134	29	1	2					3	1	1	2	1	2	0	2	1	1	2	2	6	6	2	2	0	2	2	2	0	1	4	1	1	2	3	6	1	1	2	2	2	2	2	2	2	2
			40	140	33	1	2					3	1	1	1	1	2	0	2	1	1	2	3	6	6	2	2	0	2	2	2	0	1	4	1	1	2	3	6	1	1	2	2	2	2	2	2	2	2
			41	141	34	1	2					3	1	1	2	1	2	0	2	2	1	2	2	6	6	2	2	0	2	2	2	0	1	4	1	1	2	3	6	1	1	2	2	2	2	2	2	2	2
			42	142	35	1	2					3	1	1	1	1	2	0	2	1	1	2	2	6	6	2	2	0	2	2	2	0	1	4	1	1	2	3	6	1	1	2	2	2	2	2	2	2	2
			44	144	36	1	2					3	1	1	1	1	2	0	2	1	1	2	2	6	6	2	2	0	2	2	2	0	1	4	1	1	2	3	6	1	1	2	2	2	2	2	2	2	2
			49	149	38	1	2					3	1	1	1	1	2	0	2	1	1	2	2	6	6	2	2	0	2	2	2	0	1	4	1	1	2	3	6	1	1	2	2	2	2	2	2	2	2
			52	152	39	1	2					3	1	1	1	1	2	0	2	2	1	2	2	6	6	2	2	0	2	2	2	0	1	4	1	1	2	3	6	1	1	2	2	2	2	2	2	2	2
			5	205	43	1	2	1				3	1	1	1	3	2	0	2	1	1	2	2	4	4	2	2	0	2	2	2	0	1	3	2	2	2	3	6	1	2	1	2	2	2	2	2	2	1
			21	221	53	1	2					3	1	1	2	1	2	0	2	2	1	2	1	4	4	2	1	20	2	2	2	0	1	3	1	1	2	3	6	1	2	1	2	2	2	2	2	2	1
			16	316	90	1	2					3	1	1	2	1	2	0	2	2	1	2	1	3	4	2	2	0	2	2	2	0	1	3	1	1	2	3	6	1	2	1	2	2	2	2	2	1	1
			17	317	91	1	2					3	1	1	2	1	2	0	2	2	5	2	1	3	6	2	2	0	2	2	2	0	1	3	1	1	2	3	6	1	2	1	2	2	2	2	2	1	1
			21	321	95	1	2					3	1	1	1	1	2	0	2	1	1	2	2	3	2	2	2	0	2	2	2	0	1	3	1	1	2	3	6	1	2	2	2	2	2	2	2	1	1
			26	326	100	1	2					3	1	1	1	1	2	0	2	1	1	2	3	3	5	2	2	0	2	2	2	0	1	3	1	1	2	3	6	1	2	1	2	2	2	2	2	1	1
			3	503	160	1	2					3	1	1	1	1	2	0	2	2	1	3	3	4	9	2	1	4	2	2	2	0	1	4	2	2	2	3	6	1	1	2	2	2	2	2	2	1	1
			4	504	161	1	2					3	1	1	1	1	2	0	2	2	1	3	2	5	5	2	1	15	2	2	2	0	1	3	1	2	2	3	4	1	2	2	2	2	2	2	2	1	1
			13	513	169	1	2					3	1	1	3	1	2	0	2	2	1	3	2	3	9	2	1	15	2	2	2	0	1	3	1	2	2	3	6	1	1	2	2	2	2	2	2	1	1
			20	520	174	1	2					3	1	1	1	1	2	0	2	1	1	3	2	6	9	2	1	10	2	2	2	0	1	3	1	2	2	3	6	1	1	1	2	2	2	2	2	1	1
			37	537	188	1	2					3	1	1	2	1	2	0	2	2	1	2	2	5	5	2	1	7	2	2	2	0	1	3	1	2	2	3	6	1	1	2	2	2	2	2	2	1	1
			7	607	199	1	2					3	1	1	2	1	2	0	2	2	1	2	1	6	7	2	1	10	2	2	2	0	1	4	1	2	2	3	6	1	2	1	2	2	2	2	2	1	1
			9	609	201	1	2					3	1	1	2	1	2	0	2	2	1	2	1	6	6	2	1	20	2	2	2	0	1	3	2	2	2	3	6	1	2	1	2	2	2	2	2	1	1
			11	611	203	1	2					3	1	1	2	1	2	0	2	2	1	2	1	6	6	2	2	0	2	2	2	0	1	3	1	2	2	3	6	1	2	1	2	2	2	2	2	1	1
			18	618	210	1	2					3	1	1	1	1	2	0	2	1	1	2	2	3	6	2	2	0	2	2	2	0	1	4	2	2	2	3	6	1	2	2	2	2	2	2	2	1	2
			1	701	227	1	2			8535		3	1	1	1	1	2	0	2	2	1	2	3	3	9	2	1	30	2	2	2	0	1	3	1	2	2	3	6	1	2	1	2	2	2	2	2	2	2
			3	703	229	1	2					3	1	1	2	1	1	1	2	2	1	1	1	3	2	2	1	20	2	2	2	0	1	3	1	3	2	3	6	1	2	2	2	2	2	2	2	2	1
			5	705	231	1	2					3	1	1	2	1	2	0	2	2	1	1	3	3	2	2	1	20	2	2	2	0	1	3	1	3	2	3	6	1	2	2	2	2	2	2	2	2	2
			13	713	238	1	2					3	1	1	1	1	2	0	2	1	1	1	3	3	2	2	1	15	2	2	2	0	1	3	1	3	2	3	6	1	2	2	2	2	2	2	2	2	2
			20	720	245	1	2					3	1	1	2	1	2	0	2	1	1	1	1	6	6	2	1	10	2	2	2	0	1	3	1	2	2	3	6	1	2	1	2	2	2	2	2	2	1
			26	726	248	1	2	3				3	1	1	1	1	2	0	2	1	1	1	2	3	1	2	1	20	2	2	2	0	1	3	1	2	2	3	6	1	2	2	2	2	2	2	2	2	1
			29	729	251	1	2	3				3	1	1	2	1	2	0	2	1	1	1	2	6	6	2	1	5	2	2	2	0	1	3	1	2	2	3	6	1	2	1	2	2	2	2	2	2	1
			21	921	322	1	2	3		1041		3	1	1	1	1	2	0	2	1	1	2	2	3	9	2	1	10	2	2	2	0	1	3	1	1	2	3	6	1	1	2	2	2	2	2	2	2	1
			33	933	334	1	2	2				3	1	1	1	1	2	0	2	1	1	2	1	6	6	2	1	20	2	2	2	0	1	4	2	1	2	3	6	1	1	2	2	2	2	2	2	2	2
			39	939	340	1	2	3		10224		3	1	1	2	1	2	0	2	2	3	2	1	3	9	2	1	10	2	2	2	0	1	3	1	1	2	3	6	1	1	2	1	2	2	2	2	2	1
			3	1003	345	1	2	2		186		3	1	1	2	1	1	3	2	2	1	3	1	6	6	2	1	15	2	2	2	0	1	4	2	2	2	3	6	1	1	2	2	2	2	2	2	1	1
			12	1012	353	1	2					3	1	1	2	1	2	0	2	2	1	2	1	6	6	2	1	20	2	2	2	0	1	3	1	2	2	3	6	1	1	1	2	2	2	2	2	1	1
			13	1013	354	1	2	3				3	1	1	2	1	1	1	2	2	1	2	1	6	6	2	2	0	2	2	2	0	1	3	1	2	2	3	6	1	1	1	2	2	2	2	2	2	1
			16	1016	356	1	2	1				3	1	1	2	1	2	0	2	1	1	1	1	6	6	2	2	0	2	2	2	0	1	3	1	2	2	3	6	1	1	1	2	2	2	2	2	1	1
			17	1017	357	1	2	1				3	1	1	2	1	1	1	2	2	1	1	1	6	6	2	1	20	2	2	2	0	1	3	1	2	2	3	6	1	1	1	1	2	2	2	2	2	1
			18	1018	358	1	2	1				3	1	1	2	1	1	1	2	2	1	2	1	6	6	2	1	20	2	2	2	0	1	3	1	2	2	3	6	1	1	1	2	2	2	2	2	1	1
			21	1021	361	1	2	1				3	1	1	2	1	1	1	2	2	1	1	1	6	6	2	1	30	2	2	2	0	1	3	1	2	2	3	6	1	1	1	2	2	2	2	2	1	1
			28	1028	368	1	2	2				3	1	1	2	1	1	1	2	2	1	2	1	6	6	2	1	15	2	2	2	0	1	3	1	2	2	3	6	1	1	1	2	2	2	2	2	1	1
			30	1030	370	1	2	3				3	1	1	2	1	2	0	2	2	1	1	1	6	6	2	1	20	2	2	2	0	1	3	1	2	2	3	6	1	1	1	2	2	2	2	2	1	1
			43	1043	381	1	2	3				3	1	1	1	1	2	0	2	1	1	2	2	6	7	2	1	40	2	2	2	0	1	3	1	2	2	3	6	1	1	1	2	2	2	2	2	1	1
			21	1121	406	0	2					3	1	1	1	1	2	0	2	2	1	3	2	3	1	3	1	10	2	2	2	0	2	1	1	2	2	3	6	1	1	1	2	2	2	2	2	1	1
			1	1201	427	0	2					3	1	1	2	1	2	0	2	2	1	2	1	3	9	2	2	0	2	2	1	1	1	3	1	1	2	3	6	1	2	1	2	2	2	2	2	1	1
			32	1232	458	0	2					3	1	1	2	2	1	3	2	4	2	3	1	3	2	2	2	0	2	2	1	1	1	3	1	1	2	4	6	1	2	2	2	2	2	2	2	1	1
			13	1313	472	0	2					3	1	1	1	1	2	0	2	1	1	2	1	6	6	2	1	15	2	2	2	0	1	4	2	1	2	3	6	1	1	2	2	2	2	2	2	2	1
			15	1315	474	0	2					3	1	1	2	1	2	0	2	1	1	2	2	6	6	2	1	20	2	2	2	0	1	4	2	1	2	3	6	1	1	2	2	2	2	2	2	2	1
			17	1317	476	0	2					3	1	1	1	1	2	0	2	1	1	2	2	6	6	2	1	10	2	2	2	0	1	4	2	1	2	3	6	1	1	2	2	2	2	2	2	2	1
			21	1321	480	0	2					3	1	1	1	1	2	0	2	1	1	2	2	6	6	2	1	10	2	2	2	0	1	4	1	1	2	3	6	1	1	2	2	2	2	2	2	2	1
			24	1324	483	0	2					3	1	1	2	1	2	0	2	1	1	2	1	6	6	2	1	15	2	2	2	0	1	3	1	1	2	3	6	1	1	1	2	2	2	2	2	2	1
			27	1327	486	0	2					3	1	1	1	1	2	0	2	1	1	2	2	6	6	2	1	25	2	2	2	0	1	4	2	1	2	3	6	1	1	2	2	2	2	2	2	2	1
			28	1328	487	0	2					3	1	1	1	1	2	0	2	1	1	2	2	6	6	2	1	25	2	2	2	0	1	4	2	1	2	3	6	1	1	2	2	2	2	2	2	2	1
			29	1329	488	0	2					3	1	1	1	1	2	0	2	1	1	2	1	6	6	2	1	25	2	2	2	0	1	4	2	1	2	3	6	1	1	2	2	2	2	2	2	2	1
			31	1331	490	0	2					3	1	1	1	1	2	0	2	1	1	2	1	6	6	2	1	20	2	2	2	0	1	4	2	1	2	3	6	1	1	2	2	2	2	2	2	2	1
			36	1336	495	0	2					3	1	1	1	1	2	0	2	1	1	2	1	6	6	2	1	25	2	2	2	0	1	4	1	1	2	3	6	1	1	2	2	2	2	2	2	2	1
			41	1341	500	0	2					3	1	1	1	1	2	0	2	1	1	2	2	6	6	2	1	25	2	2	2	0	1	4	1	1	2	3	6	1	1	2	2	2	2	2	2	2	1
			5	1405	505	0	2					3	1	1	2	1	2	0	2	3	2	2	1	6	6	2	1	10	2	2	2	0	1	3	2	2	2	3	6	1	1	1	1	2	2	2	2	1	1
			15	1415	515	0	2					3	1	1	3	1	2	0	2	1	1	2	1	6	6	2	1	3	2	2	2	0	1	3	1	2	2	3	6	1	2	1	2	2	2	2	2	2	1
			9	1509	548	0	2					3	1	1	1	1	2	0	2	2	1	2	3	6	6	2	2	0	2	2	2	0	1	3	1	1	2	3	6	1	2	1	2	2	2	2	2	1	1
			37	1537	568	0	2					3	1	1	1	1	2	0	2	2	1	2	2	6	6	2	2	0	2	2	2	0	1	3	1	2	2	3	6	1	2	1	2	2	2	2	2	1	1
			40	1540	570	0	2					3	1	1	2	1	2	0	2	2	1	2	3	7	7	2	2	0	2	2	2	0	1	3	1	1	2	3	6	1	1	1	2	2	2	2	2	1	1
			41	1541	571	0	2					3	1	1	1	1	2	0	2	2	1	2	2	6	7	2	2	0	2	2	2	0	1	4	1	2	2	3	6	1	2	1	2	2	2	2	2	1	1
			2	1602	581	0	2					3	1	1	2	1	2	0	2	2	1	2	1	7	7	2	1	3	2	2	2	0	1	4	2	1	2	3	6	1	2	1	2	1	2	2	2	1	1
			4	1604	583	0	2					3	1	1	2	1	2	0	2	2	1	2	2	6	7	2	1	5	2	2	2	0	1	4	2	1	2	3	6	1	2	1	2	2	2	2	2	1	2
			16	1616	591	0	2					3	1	1	2	1	2	0	2	2	1	2	2	6	6	2	1	4	2	2	2	0	1	3	2	1	2	3	6	1	2	1	2	2	2	2	2	1	1
			26	1626	601	0	2					3	1	1	2	1	2	0	2	2	1	2	2	6	6	2	1	5	2	2	2	0	1	4	2	1	2	3	6	1	2	2	2	2	2	2	2	1	1
			22	1822	671	0	2					3	1	1	2	1	1	1	2	2	1	1	2	3	2	2	1	40	2	2	2	0	1	3	1	2	2	3	6	1	1	2	2	2	2	2	2	2	2
			23	1823	672	0	2					3	1	1	2	1	2	0	2	2	1	2	2	4	4	2	1	30	2	2	2	0	1	3	1	2	2	3	6	1	1	2	2	2	2	2	2	2	1
			24	1824	673	0	2					3	1	1	1	1	2	0	2	2	1	2	2	4	4	2	1	30	2	2	2	0	1	3	1	2	2	3	6	1	1	2	2	2	2	2	2	2	1
			27	1827	676	0	2					3	1	1	1	1	2	0	2	2	1	2	2	4	4	2	2	0	1	2	2	0	1	3	1	2	2	3	6	1	1	2	2	2	2	2	2	2	1
			29	1829	678	0	2					3	1	1	2	1	2	0	2	2	1	2	2	4	4	2	1	30	2	2	2	0	1	3	1	2	2	3	6	1	1	2	2	2	2	2	2	2	1
			31	1831	680	0	2					3	1	1	2	1	2	0	2	2	1	2	2	4	4	2	1	30	2	2	2	0	1	3	1	2	2	3	6	1	1	2	2	2	2	2	2	2	1
			34	1834	683	0	2					3	1	1	2	1	2	0	2	2	1	2	2	4	4	2	1	30	2	2	2	0	1	3	1	2	2	3	6	1	1	2	2	2	2	2	2	2	1
			1	1901	691	0	2					3	1	1	1	1	2	0	2	1	1	2	3	6	6	2	2	0	2	2	2	0	1	4	1	1	2	3	6	1	1	2	2	2	2	2	2	2	2
			4	1904	694	0	2					3	1	1	1	1	2	0	2	1	1	2	2	6	6	2	2	0	2	2	2	0	1	4	1	1	2	3	6	1	1	2	2	2	2	2	2	2	1
			6	1906	696	0	2					3	1	1	1	1	2	0	2	1	1	2	2	6	6	2	2	0	2	2	2	0	1	4	1	1	2	3	6	1	1	2	2	2	2	2	2	2	1
			13	1913	703	0	2					3	1	1	1	1	2	0	2	1	1	2	2	6	6	2	2	0	2	2	2	0	1	4	1	1	2	3	6	1	1	2	2	2	2	2	2	2	1
			18	1918	708	0	2					3	1	1	2	1	2	0	2	2	1	2	1	6	6	2	2	0	2	2	2	0	1	4	1	1	2	3	6	1	1	2	2	2	2	2	2	2	1
			20	1920	710	0	2					3	1	1	1	1	2	0	2	1	1	2	3	6	6	2	2	0	2	2	2	0	1	4	1	1	2	3	6	1	1	2	2	2	2	2	2	2	1
			30	1930	720	0	2					3	1	1	1	1	2	0	2	1	1	2	1	6	6	2	2	0	2	2	2	0	1	4	1	1	2	3	6	1	1	2	2	2	2	2	2	2	1
			33	1933	723	0	2					3	1	1	1	1	2	0	2	1	1	2	2	6	6	2	2	0	2	2	2	0	1	4	1	1	2	3	6	1	1	2	2	2	2	2	2	2	1
			36	1936	726	0	2					3	1	1	1	1	2	0	2	1	1	2	2	6	6	2	2	0	2	2	2	0	1	4	1	1	2	3	6	1	1	2	2	2	2	2	2	2	1
			38	1938	728	0	2					3	1	1	1	1	2	0	2	1	1	2	2	6	6	2	2	0	2	2	2	0	1	4	1	1	2	3	6	1	1	2	2	2	2	2	2	2	1
			39	1939	729	0	2					3	1	1	1	1	2	0	2	1	1	2	1	6	6	2	2	0	2	2	2	0	1	4	1	1	2	3	6	1	1	2	2	2	2	2	2	2	1
			40	1940	730	0	2					3	1	1	1	1	2	0	2	1	1	2	2	6	6	2	2	0	2	2	2	0	1	4	1	1	2	3	6	1	1	2	2	2	2	2	2	2	1
			41	1941	731	0	2					3	1	1	2	1	2	0	2	2	1	2	1	6	6	2	2	0	2	2	2	0	1	4	1	1	2	3	6	1	1	2	2	2	2	2	2	2	1
			10	110	10	1	2					3	1	1	2	1	2	0	2	2	1	2	2	6	6	2	2	0	2	2	2	0	1	4	1	1	2	3	6	1	1	1	2	2	2	2	2	2	2
			15	215	51	1	2					3	1	1	2	3	2	0	2	1	1	2	1	3	1	2	1	20	2	2	2	0	1	3	1	1	2	3	6	1	1	2	2	2	2	2	2	1	1
			2	302	77	1	2					3	1	1	3	1	1	2	2	3	3	2	1	3	4	2	2	0	2	2	2	0	2	3	1	1	2	3	6	1	1	1	2	2	2	2	2	1	1
			3	303	78	1	2					3	1	1	3	1	1	3	2	3	5	3	1	3	2	2	2	0	2	2	2	0	2	3	1	4	2	3	6	1	1	1	2	2	2	2	2	1	1
			10	410	123	1	2			1146		3	1	1	2	1	2	0	2	2	1	2	2	6	6	2	2	0	2	2	2	0	1	5	2	2	2	3	6	1	1	2	2	2	2	2	2	1	1
			20	420	130	1	2			1351		3	1	1	2	1	2	0	2	1	1	2	3	3	6	2	1	3	2	2	2	0	1	4	2	2	2	3	6	1	1	1	2	2	2	2	2	1	1
			30	430	138	1	2					3	1	1	1	1	2	0	2	1	1	2	3	3	1	2	1	10	2	2	2	0	1	4	2	2	2	3	6	1	1	1	2	2	2	2	2	1	1
			38	438	146	1	2					3	1	1	1	1	2	0	2	2	1	2	2	6	6	2	1	15	2	2	2	0	1	4	1	2	2	3	6	1	1	1	2	2	2	2	2	1	1
			8	508	165	1	2					3	1	1	2	1	2	0	2	3	5	3	2	3	1	3	1	1	2	2	2	0	1	4	2	4	2	3	1	1	1	1	1	2	1	2	2	1	1
			10	510	166	1	2					3	1	1	1	1	2	0	2	2	1	3	1	3	6	2	1	3	2	2	2	0	2	4	1	4	2	2	6	1	1	1	2	2	2	2	2	1	1
			12	512	168	1	2					3	1	1	2	1	2	0	2	2	5	3	2	3	4	2	1	3	2	2	2	0	1	4	1	2	2	3	6	1	1	1	2	2	2	2	2	1	1
			15	515	171	1	2					3	1	1	1	1	2	0	2	1	1	3	2	3	9	2	1	15	2	2	2	0	1	4	1	2	2	3	6	1	1	1	2	2	2	2	2	1	1
			16	516	172	1	2					3	1	1	2	1	2	0	2	2	1	3	2	3	9	2	1	10	2	2	2	0	1	4	1	2	2	3	6	1	1	1	2	2	2	2	2	1	1
			21	521	175	1	2					3	1	1	2	1	2	0	2	2	1	2	2	4	9	2	1	7	2	2	2	0	1	4	1	2	2	2	6	1	1	1	2	2	2	2	2	1	1
			24	524	178	1	2					3	1	1	1	1	2	0	2	2	5	3	2	3	6	2	1	4	2	2	2	0	1	4	1	2	2	3	6	1	1	1	2	2	2	2	2	1	1
			26	526	180	1	2					3	1	1	2	1	1	2	2	2	1	2	2	3	6	2	1	7	2	2	2	0	2	3	1	2	2	3	6	1	1	1	2	2	2	2	2	1	1
			27	527	181	1	2					3	1	1	2	1	1	1	2	2	5	3	2	3	6	2	1	8	2	2	2	0	1	4	1	2	2	3	6	1	1	1	1	2	2	2	2	1	1
			29	529	183	1	2					3	1	1	2	1	2	0	2	2	1	3	2	7	7	2	1	20	2	2	2	0	1	4	1	2	2	3	6	1	1	1	2	2	2	2	2	1	1
			34	534	186	1	2					3	1	1	3	1	2	0	2	2	1	3	2	4	9	2	1	8	2	2	2	0	1	4	1	2	2	3	6	1	1	1	2	2	2	2	2	1	1
			1	601	194	1	2					3	1	1	1	3	1	4	2	1	1	2	2	3	2	2	1	30	2	2	2	0	1	4	2	1	2	3	6	1	2	2	2	2	2	2	2	2	1
			5	605	197	1	2					3	1	1	2	1	2	0	2	2	1	1	2	3	1	2	1	30	2	2	2	0	1	3	1	2	2	3	6	1	2	1	2	2	2	2	2	1	1
			10	610	202	1	2					3	1	1	1	1	2	0	2	1	1	2	2	6	6	2	2	0	2	2	2	0	1	4	2	2	2	3	6	1	1	1	2	2	2	2	2	1	1
			14	614	206	1	2					3	1	1	1	1	2	0	2	2	1	2	1	3	6	2	2	0	2	2	2	0	1	4	2	2	2	3	6	1	2	1	2	2	2	2	2	1	2
			16	616	208	1	2					3	1	1	1	1	2	0	2	1	1	2	2	3	1	2	1	20	2	2	2	0	1	5	2	2	2	3	6	1	2	1	2	2	2	2	2	1	2
			22	622	214	1	2					3	1	1	1	1	2	0	2	1	1	2	2	3	2	2	2	0	2	2	2	0	1	3	1	2	2	3	6	1	2	1	2	2	2	2	2	1	2
			35	635	219	1	2					3	1	1	2	1	2	0	2	2	1	2	1	3	2	2	2	0	2	2	2	0	1	3	1	2	2	3	6	1	2	1	2	2	2	2	2	1	1
			37	637	221	1	2					3	1	1	1	1	2	0	2	1	1	2	1	3	2	2	2	0	2	2	2	0	1	4	2	2	2	3	6	1	2	1	2	2	2	2	2	1	1
			19	719	244	1	2					3	1	1	2	1	2	0	2	2	1	1	1	3	2	2	1	20	2	2	2	0	1	4	1	2	2	3	6	1	2	2	2	2	2	2	2	2	1
			42	742	262	1	2	3				3	1	1	1	1	2	0	2	2	1	1	1	3	1	2	1	15	2	2	2	0	1	4	1	1	2	3	6	1	2	2	2	2	2	2	2	2	1
			9	809	268	1	2	3				3	1	1	2	1	2	0	2	1	1	1	2	3	2	2	1	20	2	2	2	0	1	4	2	1	2	3	6	1	1	2	2	2	2	2	2	1	1
			21	821	278	1	2	1				3	1	1	1	1	2	0	2	2	1	1	3	3	1	2	1	2	2	2	2	0	1	5	2	1	2	3	6	1	1	2	2	2	2	2	2	1	1
			22	822	279	1	2	1				3	1	1	2	1	2	0	2	2	1	1	3	3	1	2	1	10	2	2	2	0	1	4	1	1	2	3	6	1	1	1	2	2	2	2	2	1	1
			24	824	281	1	2	1				3	1	1	2	1	2	0	2	2	1	1	2	3	1	2	1	20	2	2	2	0	1	3	1	1	2	3	6	1	1	2	2	2	2	2	2	1	1
			25	825	282	1	2	1				3	1	1	2	1	2	0	2	3	2	3	2	3	1	2	1	1	2	2	2	0	1	4	2	1	2	3	6	1	1	1	2	2	2	2	2	1	1
			34	834	290	1	2	1				3	1	1	2	1	2	0	2	2	1	1	2	3	1	2	1	2	2	2	2	0	1	5	2	1	2	3	6	1	1	1	1	2	2	2	2	1	1
			35	835	291	1	2	1				3	1	1	2	1	2	0	2	2	1	1	1	3	1	2	1	2	2	2	2	0	1	4	2	1	2	3	6	1	1	1	2	2	2	2	2	1	1
			40	840	295	1	2	1				3	1	1	2	1	2	0	2	1	1	1	2	3	2	2	1	30	2	2	2	0	1	5	2	1	2	3	6	1	1	1	2	2	2	2	2	1	1
			44	844	297	1	2	1				3	1	1	2	1	2	0	2	2	3	3	2	3	1	2	1	1	2	2	2	0	1	4	1	1	2	3	6	1	1	2	1	2	2	2	2	1	1
			48	848	300	1	2	1				3	1	1	2	1	2	0	2	2	1	1	2	3	2	2	1	30	2	2	2	0	1	5	2	1	2	3	6	1	1	1	2	2	2	2	2	1	1
			1	901	302	1	2	3		6083		3	1	1	2	1	2	0	2	1	1	2	1	3	2	2	1	10	2	2	2	0	1	4	1	2	2	3	6	1	1	2	2	1	2	2	2	2	1
			8	908	309	1	2	3		4083		3	1	1	2	3	2	0	2	2	3	2	1	3	9	2	1	10	2	2	2	0	1	4	1	1	2	3	6	1	1	1	2	2	2	2	2	1	1
			22	922	323	1	2	3				3	1	1	1	1	2	0	2	1	1	2	1	3	9	2	1	20	2	2	2	0	1	3	1	1	2	3	6	1	1	1	2	2	2	2	2	2	1
			41	941	342	1	2	3				3	1	1	1	1	2	0	2	1	1	2	1	3	9	2	1	25	2	2	1	1	1	3	1	1	2	3	6	1	1	1	2	2	2	2	2	2	1
			4	1004	346	1	2	1				3	1	1	3	1	1	3	2	3	5	3	1	6	9	2	1	20	2	2	2	0	1	3	1	2	2	3	1	1	1	1	2	2	2	2	2	1	1
			8	1008	350	1	2	1				3	1	1	2	1	1	2	2	2	5	3	2	6	6	2	1	30	2	2	2	0	1	4	1	4	2	3	6	1	1	1	1	2	2	2	2	1	1
			34	1034	374	1	2	2				3	1	1	1	1	2	0	2	1	1	2	2	6	4	2	1	20	2	2	2	0	1	3	1	2	2	3	6	1	1	1	2	2	2	2	2	1	1
			33	1035	375	1	2	2				3	1	1	1	1	2	0	2	2	5	1	2	6	4	2	2	0	1	2	2	0	1	3	1	2	2	3	6	1	1	1	2	2	2	2	2	1	1
			45	1045	383	1	2	2				3	1	1	2	1	2	0	2	2	5	2	2	7	6	2	1	20	2	2	2	0	1	4	1	2	2	3	6	1	1	1	2	2	2	2	2	2	1
			50	1050	385	1	2	2				3	1	1	2	1	2	0	2	3	2	3	1	3	9	2	1	10	2	2	1	2	1	3	1	2	2	3	6	1	1	1	2	2	2	2	2	1	1
			1	1101	386	0	2					3	1	1	2	1	2	0	2	3	1	2	2	3	1	3	1	1	2	2	2	0	1	4	1	2	2	3	1	1	1	1	1	2	2	2	2	1	1
			2	1102	387	0	2					3	1	1	4	2	1	3	2	4	2	3	2	3	1	2	1	1	2	2	2	0	2	4	2	4	2	3	1	1	1	1	1	2	2	2	2	1	1
			4	1104	389	0	2					3	1	1	3	2	1	3	2	3	2	3	2	3	1	2	1	1	2	2	2	0	1	4	2	4	2	3	1	1	1	1	1	2	2	2	2	1	1
			8	1108	393	0	2					3	1	1	2	1	2	0	2	2	3	3	1	3	1	3	1	1	2	2	2	0	1	6	2	4	2	3	1	1	1	1	1	2	2	2	2	1	1
			10	1110	395	0	2					3	1	1	1	1	2	0	2	2	1	2	2	3	1	3	1	1	2	2	2	0	2	4	1	2	2	3	6	1	1	1	2	2	2	2	2	1	1
			17	1117	402	0	2					3	1	1	2	1	2	0	2	2	5	3	2	3	1	3	1	1	2	2	2	0	2	4	1	4	2	3	1	1	1	1	1	2	2	2	2	1	1
			19	1119	404	0	2					3	1	1	2	1	2	0	2	2	5	3	2	3	1	3	1	1	2	2	2	0	2	4	1	2	2	3	6	1	1	1	1	2	2	2	2	1	1
			27	1127	412	0	2					3	1	1	2	1	2	0	2	2	5	3	2	3	1	3	1	1	2	2	2	0	1	5	1	4	2	3	1	1	1	1	2	2	2	2	2	1	1
			31	1131	416	0	2					3	1	1	2	1	2	0	2	3	5	2	2	3	1	3	1	1	2	2	1	1	1	6	2	4	2	3	1	1	1	1	1	1	1	2	2	1	1
			38	1138	423	0	2					3	1	1	4	2	1	3	2	4	2	2	2	3	1	2	2	0	2	2	1	2	2	4	1	2	2	3	1	1	1	1	1	2	2	2	2	1	1
			7	1407	507	0	2					3	1	1	2	1	2	0	2	1	1	1	1	3	6	2	2	0	2	2	2	0	1	3	1	2	2	3	6	1	1	1	1	1	2	2	2	1	1
			12	1412	512	0	2					3	1	1	3	1	2	0	2	3	1	2	1	3	2	2	1	3	2	2	2	0	1	4	1	2	2	3	6	1	2	1	2	2	2	2	2	1	2
			22	1422	519	0	2					3	1	1	2	1	2	0	2	2	5	1	1	3	9	2	2	0	2	2	2	0	1	4	1	2	2	3	6	1	1	1	2	2	2	2	2	1	2
			24	1424	520	0	2					3	1	1	2	1	2	0	2	2	1	1	1	3	9	2	1	10	2	2	2	0	1	3	1	2	2	1	6	1	1	1	2	2	2	2	2	1	1
			28	1428	524	0	2					3	1	1	2	1	2	0	2	2	1	1	1	3	2	2	1	5	2	2	2	0	1	3	1	2	2	3	1	1	1	1	2	2	2	2	2	1	1
			39	1439	533	0	2					3	1	1	3	1	2	0	2	3	3	2	1	3	2	2	1	2	2	3	2	0	1	4	1	2	2	3	6	1	2	1	2	2	2	2	2	1	1
			43	1443	536	0	2					3	1	1	2	1	2	0	2	2	1	1	1	6	6	2	2	0	2	2	2	0	1	4	1	2	2	3	6	1	1	1	2	2	2	2	2	1	1
			44	1444	537	0	2					3	1	1	2	1	2	0	2	3	1	1	1	6	9	2	1	4	2	2	2	0	1	4	1	2	2	3	6	1	1	1	1	2	2	2	2	1	1
			10	1610	586	0	2			909		3	1	1	1	1	2	0	2	2	1	2	2	6	6	2	2	0	2	2	2	0	1	4	2	1	2	3	6	1	2	1	2	2	2	2	2	1	1
			12	1612	588	0	2			106		3	1	1	2	1	2	0	2	3	1	2	1	6	6	2	1	10	2	2	2	0	1	4	2	1	2	3	6	1	2	1	2	2	2	2	2	1	1
			15	1615	590	0	2			19		3	1	1	1	1	2	0	2	1	1	2	3	6	6	2	1	5	2	2	2	0	1	4	3	1	2	3	6	1	2	1	2	2	2	2	2	1	2
			27	1627	602	0	2					3	1	1	2	1	2	0	2	2	1	2	2	6	6	2	1	4	2	2	2	0	1	4	2	1	2	3	6	1	2	1	2	2	2	2	2	1	1
			47	1647	613	0	2					3	1	1	2	1	2	0	2	2	1	2	2	6	6	2	1	8	2	2	2	0	1	4	2	1	2	3	6	1	2	1	2	2	2	2	2	1	1
			48	1648	614	0	2					3	1	1	2	1	2	0	2	2	1	2	2	6	6	2	1	6	2	2	2	0	1	4	2	1	2	3	6	1	2	1	2	2	2	2	2	1	1
			3	1803	652	0	2					3	1	1	2	1	2	0	2	2	1	2	1	4	4	2	2	0	2	2	2	0	1	3	1	2	2	3	6	1	1	1	2	2	2	2	2	1	1
			4	1804	653	0	2					3	1	1	2	1	2	0	2	2	1	2	2	4	4	2	2	0	2	2	2	0	1	3	1	2	2	3	6	1	1	1	2	2	2	2	2	1	1
			11	1811	660	0	2					3	1	1	2	1	2	0	2	2	1	2	2	4	4	2	1	30	2	2	2	0	1	3	1	2	2	3	6	1	1	1	2	2	2	2	2	1	1
			14	1814	663	0	2					3	1	1	2	1	2	0	2	2	1	1	2	3	2	2	2	0	1	2	2	0	1	3	1	2	2	3	6	1	1	1	2	2	2	2	2	1	1
			16	1816	665	0	2					3	1	1	2	1	2	0	2	2	1	1	2	3	2	2	1	30	2	2	2	0	1	4	1	2	2	3	6	1	1	1	2	2	2	2	2	1	1
			20	1820	669	0	2					3	1	1	2	1	1	1	2	2	1	1	2	3	2	2	1	30	2	2	2	0	1	3	1	2	2	2	6	1	1	1	2	2	2	2	2	1	1
			23	1923	713	0	2					3	1	1	1	1	2	0	2	1	1	2	2	6	6	2	2	0	2	2	2	0	1	6	2	1	2	3	6	1	1	2	2	2	2	2	2	2	1
			3	2003	734	0	2					3	2	1	2	1	2	0	2	3	3	2	1	3	1	2	2	0	1	2	2	0	1	4	2	2	2	3	6	1	1	1	1	2	2	2	2	1	1
			18	2018	749	0	2					3	1	1	3	1	2	0	2	4	3	2	2	3	1	2	2	0	1	2	2	0	1	4	2	4	2	4	6	1	1	2	1	2	1	2	2	1	1
			28	2028	759	0	2					3	1	1	3	1	2	0	2	3	3	2	1	3	4	2	1	4	2	2	2	0	1	4	2	4	2	3	6	1	1	1	2	2	2	2	2	1	1
			13	213	49	1	2					4	1	1	1	1	2	0	2	1	1	2	2	4	4	2	1	20	2	2	2	0	1	3	1	1	2	3	6	1	2	2	2	2	2	2	2	2	1
			14	214	50	1	2					4	1	1	2	1	2	0	2	2	1	2	2	3	7	2	2	0	2	2	2	0	1	3	1	1	2	3	6	1	2	2	2	2	2	2	2	1	1
			25	225	57	1	2					4	1	1	1	1	2	0	2	1	1	2	1	4	4	2	2	0	2	2	2	0	1	3	1	1	2	3	6	1	2	2	2	2	2	2	2	2	2
			4	304	79	1	2					4	1	1	2	1	2	0	2	2	1	2	2	3	4	2	2	0	2	2	2	0	1	3	1	1	2	3	6	2	2	1	2	2	2	2	2	1	1
			8	308	83	1	2					4	1	1	1	1	2	0	2	1	1	2	2	3	6	2	2	0	2	2	2	0	1	2	1	1	2	3	6	1	2	2	2	2	2	2	2	1	1
			9	309	84	1	2					4	1	1	2	1	2	0	2	2	1	2	1	3	7	2	2	0	2	2	2	0	1	2	1	1	2	3	6	1	2	1	2	2	2	2	2	1	1
			18	318	92	1	2					4	1	1	1	1	2	0	2	1	1	2	2	3	7	2	2	0	2	2	2	0	1	3	1	1	2	3	6	1	2	2	2	2	2	2	2	1	1
			20	320	94	1	2					4	1	1	2	1	2	0	2	2	1	2	2	3	5	2	2	0	2	2	2	0	1	3	1	1	2	3	6	1	2	2	2	2	2	2	2	1	1
			22	322	96	1	2					4	1	1	2	1	2	0	2	2	1	2	2	3	6	2	2	0	2	2	2	0	1	3	1	1	2	3	6	2	2	1	2	2	2	2	2	2	1
			32	332	106	1	2					4	1	1	2	1	2	0	2	2	1	2	1	3	2	2	2	0	2	2	2	0	1	3	1	1	2	3	6	2	2	1	2	2	2	2	2	1	2
			33	333	107	1	2					4	1	1	2	1	2	0	2	2	1	2	2	3	7	2	2	0	2	2	1	1	1	3	1	1	2	3	6	2	2	2	2	2	2	2	2	1	1
			34	334	108	1	2					4	1	1	2	1	2	0	2	2	1	2	2	3	7	2	2	0	2	2	2	0	1	3	1	1	2	3	6	2	2	1	2	2	2	2	2	1	1
			35	335	109	1	2					4	1	1	2	1	2	0	2	2	1	2	2	3	9	2	2	0	2	2	2	0	1	3	1	1	2	3	6	2	2	1	2	2	2	2	2	1	1
			41	341	115	1	2					4	1	1	2	1	2	0	2	2	5	2	1	3	9	2	2	0	2	2	2	0	1	5	2	4	2	4	6	2	2	2	2	2	2	2	2	1	1
			42	342	116	1	2					4	1	1	2	1	2	0	2	2	1	2	1	3	9	2	2	0	2	2	2	0	1	2	1	1	2	3	6	1	2	2	2	2	2	2	2	1	1
			5	405	118	1	2					4	1	1	2	1	2	0	2	2	1	2	2	6	6	2	2	0	2	2	2	0	1	4	2	1	1	3	6	2	1	2	2	2	2	2	2	1	1
			6	406	119	1	2					4	1	1	1	1	2	0	2	1	1	2	3	3	1	2	1	2	2	2	2	0	1	3	2	2	1	3	6	2	2	2	2	2	2	2	2	1	2
			21	421	131	1	2			289		4	1	1	2	1	2	0	2	1	1	2	3	6	6	2	1	8	2	2	2	0	1	3	2	1	1	3	6	2	1	1	2	2	2	2	2	1	1
			41	741	261	1	2	3				4	1	1	1	1	2	0	2	1	1	2	1	3	1	2	1	10	2	2	2	0	1	3	1	1	2	3	6	2	2	2	2	2	2	2	2	2	1
			36	836	291	1	2	1				4	1	1	2	1	2	0	2	2	1	1	3	3	2	2	1	30	2	2	2	0	1	2	1	1	1	3	6	2	1	2	2	2	2	2	2	2	1
			2	1202	428	0	2					4	1	1	2	1	2	0	2	2	1	2	2	3	7	2	2	0	2	2	2	0	1	3	1	1	2	3	6	1	2	2	2	2	2	2	2	1	1
			5	1205	431	0	2					4	1	1	1	1	2	0	2	1	1	2	2	3	6	2	2	0	2	2	2	0	1	3	1	1	2	3	6	1	2	2	2	2	2	2	2	1	1
			7	1207	433	0	2					4	1	1	2	1	2	0	2	2	1	2	1	3	6	2	2	0	2	2	2	0	1	3	1	1	2	3	6	1	2	2	2	2	2	2	2	1	1
			8	1208	434	0	2					4	1	1	2	1	2	0	2	2	1	2	1	3	5	2	2	0	2	2	2	0	1	3	1	1	2	3	6	1	2	2	2	2	2	2	2	1	1
			12	1212	438	0	2					4	1	1	1	1	2	0	2	1	1	2	1	3	7	2	2	0	2	2	2	0	1	3	1	1	2	3	6	1	2	2	2	2	2	2	2	1	1
			13	1213	439	0	2					4	1	1	2	1	2	0	2	2	1	2	2	3	6	2	1	10	2	2	2	0	1	3	1	1	2	3	6	1	2	2	2	2	2	2	2	1	1
			24	1224	450	0	2					4	1	1	2	1	2	0	2	2	1	2	1	3	6	2	2	0	2	2	2	0	1	3	1	1	2	3	6	1	2	2	2	2	2	2	2	1	1
			26	1226	452	0	2					4	1	1	1	1	2	0	2	2	1	2	2	3	6	2	2	0	2	2	2	0	1	3	1	1	2	2	6	1	2	2	2	2	2	2	2	1	2
			28	1228	454	0	2					4	1	1	1	1	2	0	2	1	1	2	1	3	6	2	1	10	2	2	2	0	1	3	1	1	2	3	6	1	2	2	2	2	2	2	2	1	1
			31	1231	457	0	2					4	1	1	1	1	2	0	2	2	1	2	2	4	6	2	1	15	2	2	2	0	1	3	1	1	2	3	6	1	2	2	2	2	2	2	2	1	1
			34	1234	460	0	2					4	1	1	1	1	2	0	2	2	1	2	1	3	6	2	2	0	2	2	2	0	1	2	1	1	2	3	6	1	2	2	2	2	2	2	2	1	1
			4	1304	463	0	2					4	1	1	1	1	2	0	2	2	1	2	2	6	6	2	1	25	2	2	2	0	1	3	1	1	2	3	6	1	1	2	2	2	2	2	2	2	1
			25	1325	484	0	2					4	1	1	1	1	2	0	2	1	1	2	2	6	6	2	1	20	2	2	2	0	1	3	1	1	2	3	6	1	1	2	2	2	2	2	2	2	1
			26	1326	485	0	2					4	1	1	1	1	2	0	2	1	1	2	2	6	6	2	1	20	2	2	2	0	1	3	1	1	2	3	6	1	1	2	2	2	2	2	2	2	1
			31	1431	527	0	2					4	1	1	1	1	2	0	2	1	1	1	2	6	6	2	1	15	2	2	2	0	1	3	2	2	2	3	6	1	2	2	2	2	2	2	2	2	2
			32	1432	528	0	2					4	4	1	4	3	2	0	2	4	3	2	1	6	6	2	1	6	2	2	2	0	2	3	1	2	2	3	6	1	1	2	2	2	2	2	2	1	1
			42	1442	535	0	2					4	1	1	2	1	2	0	2	2	1	2	2	6	6	2	1	8	2	2	2	0	1	3	1	2	2	3	6	1	2	2	2	2	2	2	2	2	1
			6	1506	545	0	2					4	1	1	1	1	2	0	2	1	1	2	3	6	6	2	2	0	2	2	2	0	1	3	1	1	2	3	6	2	2	1	2	2	2	2	2	1	2
			14	1514	553	0	2					4	1	1	2	1	2	0	2	2	1	1	3	6	6	2	1	30	2	2	2	0	1	4	1	2	2	3	6	2	2	2	2	2	2	2	2	1	1
			20	1520	559	0	2					4	1	1	1	1	2	0	2	1	1	2	1	6	6	2	2	0	2	2	2	0	1	2	1	1	1	3	6	1	2	2	2	2	2	2	2	1	2
			24	1524	561	0	2					4	1	1	1	1	2	0	2	1	1	2	3	6	6	2	2	0	2	2	2	0	1	3	1	2	2	3	6	2	1	2	2	2	2	2	2	1	1
			33	1533	566	0	2					4	1	1	1	1	2	0	2	2	1	2	3	6	6	2	1	5	2	2	2	0	1	2	1	1	1	3	6	2	2	1	2	2	2	2	2	1	1
			44	1544	573	0	2					4	1	1	1	1	2	0	2	2	1	2	3	7	7	2	2	0	2	2	2	0	1	2	1	2	1	3	6	2	2	1	2	2	2	2	2	1	1
			47	1547	576	0	2					4	1	1	1	2	2	0	2	1	1	2	2	7	7	2	2	0	2	2	2	0	1	2	1	1	1	3	6	2	2	2	2	2	2	2	2	2	2
			8	1608	585	0	2					4	1	1	2	1	2	0	2	2	1	2	2	6	6	2	1	2	2	2	2	0	1	3	2	1	2	3	6	1	2	2	2	2	2	2	2	1	2
			44	1644	612	0	2					4	1	1	1	1	2	0	2	2	1	2	2	6	6	2	1	4	2	2	2	0	1	3	2	1	1	3	6	2	2	1	2	2	2	2	2	1	1
			6	1706	618	0	2					4	1	1	1	1	2	0	2	1	1	2	2	4	4	2	1	30	2	2	2	0	1	2	1	2	2	3	6	2	2	2	2	2	2	2	2	2	2
			14	1714	624	0	2					4	1	1	1	1	2	0	2	1	1	2	2	4	4	2	1	20	2	2	2	0	1	3	1	2	2	3	6	1	2	2	2	2	2	2	2	2	2
			26	1726	632	0	2					4	1	1	1	1	2	0	2	1	1	2	2	4	4	2	1	20	2	2	2	0	1	2	1	2	2	3	6	1	2	1	2	2	2	2	2	1	1
			32	1732	637	0	2					4	1	1	1	1	2	0	2	1	1	2	1	4	4	2	1	15	2	2	2	0	1	3	1	2	2	3	6	1	2	2	2	2	2	2	2	1	1
			41	1741	645	0	2					4	1	1	1	1	2	0	2	1	1	2	1	4	4	2	1	5	2	2	2	0	1	2	1	2	2	3	6	1	2	2	2	2	2	2	2	1	1
			50	1750	649	0	2					4	1	1	1	1	2	0	2	1	1	2	2	4	4	2	1	20	2	2	1	3	2	2	1	2	2	3	6	1	2	2	2	2	2	2	2	2	1
			32	1832	681	0	2					4	1	1	2	1	2	0	2	2	1	2	2	4	4	2	1	30	2	2	2	0	1	3	1	2	2	3	6	2	1	2	2	2	2	2	2	2	1
			37	1837	687	0	2					4	2	2	2	1	2	0	2	2	1	2	2	3	1	2	1	30	2	2	2	0	1	4	1	2	2	3	6	2	1	2	2	2	2	2	2	2	1
			20	120	19	1	2					4	1	1	1	1	2	0	2	2	1	2	3	6	6	2	2	0	2	2	2	0	1	4	1	1	2	3	6	1	1	2	2	2	2	2	2	2	2
			23	123	22	1	2					4	1	1	1	1	2	0	2	2	1	2	3	6	6	2	2	0	2	2	2	0	1	4	1	1	2	3	6	1	1	2	2	2	2	2	2	2	2
			25	125	24	1	2					4	1	1	1	1	2	0	2	1	1	2	2	6	6	2	2	0	2	2	2	0	1	4	1	1	2	3	6	1	1	2	2	2	2	2	2	2	2
			27	125	25	1	2					4	1	1	1	1	2	0	2	1	1	2	2	6	6	2	2	0	2	2	2	0	1	4	1	1	2	3	6	1	1	2	2	2	2	2	2	2	2
			1	201	40	1	2	1				4	1	1	2	1	2	0	2	1	1	2	1	4	4	2	2	0	2	2	2	0	1	3	2	2	2	3	6	1	2	1	2	1	2	2	2	1	1
			23	223	55	1	2					4	1	1	1	1	2	0	2	1	1	2	2	5	5	2	1	20	2	2	2	0	1	3	1	1	2	3	6	1	2	1	2	2	2	2	2	2	1
			31	231	63	1	2					4	1	1	1	1	2	0	2	1	1	2	1	4	4	2	1	20	2	2	2	0	1	3	2	1	2	3	6	1	2	1	2	2	2	2	2	2	1
			41	241	73	1	2					4	1	1	1	1	2	0	2	1	1	2	1	4	4	2	1	5	2	2	2	0	1	3	2	1	2	3	6	1	2	1	2	2	2	2	2	2	1
			6	306	81	1	2					4	1	1	1	1	2	0	2	1	1	2	2	3	5	2	2	0	2	2	2	0	1	3	1	1	2	3	6	1	2	1	2	2	2	2	2	1	1
			7	307	82	1	2					4	1	1	2	1	2	0	2	2	1	2	2	3	7	2	2	0	2	2	2	0	2	3	1	1	2	3	6	1	2	1	2	2	2	2	2	1	1
			11	311	86	1	2					4	1	1	1	1	2	0	2	1	1	2	2	3	5	2	2	0	2	2	2	0	1	3	1	1	2	3	6	1	2	1	2	2	2	2	2	1	1
			15	315	89	1	2					4	1	1	1	1	2	0	2	1	1	2	1	3	9	2	2	0	2	2	2	0	1	2	1	1	2	3	6	1	1	1	2	2	2	2	2	1	2
			19	319	93	1	2					4	1	1	2	1	2	0	2	2	1	2	2	3	4	2	2	0	2	2	2	0	1	3	1	1	2	3	6	1	2	2	2	2	2	2	2	1	1
			38	338	112	1	2					4	1	1	1	1	2	0	2	1	1	2	2	3	9	2	2	0	2	2	2	0	1	3	1	1	2	3	6	1	2	1	2	2	2	2	2	1	1
			40	340	114	1	2					4	1	1	1	1	2	0	2	2	1	2	1	3	9	2	1	2	2	2	2	0	1	3	1	1	2	3	6	1	1	2	1	2	2	2	2	1	1
			3	403	117	1	2					4	1	1	2	1	2	0	2	1	1	2	2	6	6	2	2	0	2	2	2	0	1	4	2	1	2	3	6	1	1	2	2	2	2	2	2	1	1
			1	501	158	1	2			2e-39		4	1	1	1	1	2	0	2	1	1	2	3	5	5	2	1	10	2	2	2	0	1	3	1	2	2	3	6	1	1	2	2	2	2	2	2	1	1
			12	612	204	1	2					4	1	1	2	1	2	0	2	2	1	2	2	3	4	2	1	40	2	2	2	0	1	3	1	2	2	3	6	1	2	2	2	2	2	2	2	1	1
			6	706	232	1	2					4	1	1	2	1	2	0	2	2	1	1	1	3	2	2	1	5	2	2	2	0	1	3	1	3	2	3	6	1	2	2	2	2	2	2	2	2	1
			17	917	318	1	2	1				4	1	1	1	1	2	0	2	1	1	2	2	6	9	2	1	10	2	2	2	0	1	4	2	1	2	3	6	1	1	2	2	2	2	2	2	2	1
			19	919	320	1	2	2				4	1	1	1	1	2	0	2	1	1	2	2	6	9	2	1	20	2	2	2	0	1	4	1	1	2	3	6	1	1	2	2	2	2	2	2	2	2
			20	920	321	1	2	2				4	1	1	1	1	2	0	2	1	1	2	2	6	9	2	1	20	2	2	2	0	1	4	2	1	2	3	6	1	1	2	2	2	2	2	2	2	2
			24	1024	364	1	2	2				4	1	1	2	1	1	1	2	2	1	1	2	7	7	2	1	20	2	2	2	0	1	3	1	2	2	3	6	1	1	1	2	2	2	2	2	1	1
			31	1031	371	1	2	3				4	1	1	2	1	2	0	2	2	1	2	2	6	6	2	1	30	2	2	2	0	1	3	1	2	2	3	6	1	1	1	2	2	2	2	2	1	1
			32	1032	372	1	2	2				4	1	1	2	1	2	0	2	2	1	1	2	6	6	2	1	40	2	2	2	0	1	3	1	2	2	3	6	1	1	1	2	2	2	2	2	1	2
			6	1206	432	0	2					4	1	1	2	1	2	0	2	2	1	2	1	3	6	2	2	0	2	2	2	0	1	3	1	1	2	3	6	1	2	1	2	2	2	2	2	1	1
			11	1211	437	0	2					4	1	1	1	1	2	0	2	1	1	2	2	3	6	2	2	0	2	2	2	0	1	3	1	1	2	3	6	1	2	1	2	2	2	2	2	1	1
			17	1217	443	0	2					4	1	1	1	1	2	0	2	1	1	2	1	3	6	2	2	0	2	2	2	0	1	3	1	1	2	3	6	1	2	1	2	2	2	2	2	1	1
			18	1218	444	0	2					4	1	1	1	1	2	0	2	1	1	2	2	3	6	2	1	11	2	2	2	0	1	3	1	1	2	3	6	1	2	1	2	2	2	2	2	1	1
			19	1319	478	0	2					4	1	1	1	1	2	0	2	1	1	2	2	6	6	2	1	20	2	2	2	0	1	4	2	1	2	3	6	1	1	2	2	2	2	2	2	2	1
			32	1332	491	0	2					4	1	1	1	1	2	0	2	1	1	2	2	6	6	2	1	20	2	2	2	0	1	4	2	1	2	3	6	1	1	2	2	2	2	2	2	2	1
			37	1337	496	0	2					4	1	1	1	1	2	0	2	1	1	2	2	6	6	2	1	30	2	2	2	0	1	4	1	1	2	3	6	1	1	2	2	2	2	2	2	1	1
			10	1410	510	0	2					4	1	1	1	1	2	0	2	1	1	1	2	5	6	2	1	10	2	2	1	1	1	3	1	2	2	3	6	1	1	2	2	2	2	2	2	2	1
			29	1429	525	0	2					4	1	1	3	1	2	0	2	3	1	2	2	6	6	2	1	10	2	2	2	0	1	3	1	2	2	3	6	1	1	1	1	2	2	2	2	1	1
			1	1501	540	0	2					4	1	1	1	1	2	0	2	1	1	2	2	6	6	2	2	0	2	2	2	0	1	3	1	1	2	2	6	1	2	1	2	1	2	2	2	1	1
			7	1507	546	0	2					4	1	1	2	1	2	0	2	3	1	2	2	6	6	2	2	0	2	2	2	0	1	3	1	2	2	3	6	1	2	1	2	2	2	2	2	1	1
			11	1511	550	0	2					4	1	1	1	1	2	0	2	1	1	2	2	6	6	2	2	0	2	2	2	0	1	3	1	2	2	3	6	1	2	1	2	2	2	2	2	1	1
			16	1516	555	0	2					4	1	1	3	1	2	0	2	3	1	2	2	6	6	2	2	0	2	2	2	0	1	3	1	2	2	3	6	1	2	1	2	2	2	2	2	1	1
			22	1522	560	0	2					4	1	1	1	1	2	0	2	2	1	2	3	6	6	2	2	0	2	2	2	0	1	3	1	1	2	3	6	1	2	1	2	2	2	2	2	1	1
			3	1603	582	0	2					4	1	1	2	1	2	0	2	2	1	2	3	7	7	2	1	3	2	2	2	0	1	4	2	1	2	3	6	1	2	1	2	1	2	2	2	1	1
			21	1621	596	0	2					4	1	1	1	1	2	0	2	2	1	2	3	7	7	2	1	7	2	2	2	0	1	4	2	1	2	3	6	1	2	1	2	2	2	2	2	1	1
			22	1622	597	0	2			9		4	1	1	1	1	2	0	2	1	1	2	3	7	7	2	1	5	2	2	2	0	1	4	2	1	2	3	6	1	2	1	2	2	2	2	2	2	2
			30	1830	679	0	2					4	1	1	1	1	2	0	2	2	1	2	2	3	2	2	2	0	1	2	2	0	1	3	1	2	2	3	6	1	1	2	2	2	2	2	2	2	1
			33	1833	682	0	2					4	1	1	2	1	2	0	2	2	1	2	2	4	4	2	1	30	2	2	2	0	1	3	1	2	2	3	6	1	1	2	2	2	2	2	2	2	1
			35	1835	684	0	2					4	1	1	1	1	2	0	2	2	1	2	2	4	4	2	1	30	2	2	2	0	1	3	1	2	2	3	6	1	1	2	2	2	2	2	2	2	1
			39	1839	688	0	2					4	1	1	1	1	2	0	2	2	1	2	2	4	4	2	1	30	2	2	2	0	1	3	1	2	2	3	6	1	1	2	2	2	2	2	2	2	1
			11	1911	701	0	2					4	1	1	1	1	2	0	2	1	1	2	2	6	6	2	2	0	2	2	2	0	1	4	1	1	2	3	6	1	1	2	2	2	2	2	2	2	2
			25	1925	715	0	2					4	1	1	1	1	2	0	2	1	1	2	3	6	6	2	2	0	2	2	2	0	1	4	1	1	2	3	6	1	1	2	2	2	2	2	2	2	1
			27	1927	717	0	2					4	1	1	1	1	2	0	2	1	1	2	3	6	6	2	2	0	2	2	2	0	1	4	1	1	2	3	6	1	1	2	2	2	2	2	2	2	1
			28	1928	718	0	2					4	1	1	1	1	2	0	2	1	1	2	3	6	6	2	2	0	2	2	2	0	1	4	1	1	2	3	6	1	1	2	2	2	2	2	2	2	1
			11	2011	742	0	2					4	1	1	2	1	2	0	2	2	1	2	2	3	1	2	1	2	2	2	2	0	1	4	2	1	2	3	6	2	1	1	1	2	2	2	2	1	1
			20	220	52	1	2					4	1	1	2	3	2	0	2	2	1	2	1	3	1	2	1	10	2	2	2	0	1	3	1	1	2	2	6	1	2	1	2	2	2	2	2	2	1
			34	234	66	1	2					4	1	1	1	1	2	0	2	1	1	2	1	3	1	2	2	0	2	2	2	0	1	3	2	1	2	3	6	1	2	1	2	2	2	2	2	2	1
			36	236	68	1	2					4	1	1	1	1	2	0	2	1	1	2	1	3	1	2	2	0	2	2	2	0	1	3	2	1	2	3	6	1	2	1	2	2	2	2	2	2	2
			14	314	88	1	2					4	1	1	2	1	2	0	2	2	1	2	2	3	2	2	2	0	2	2	2	0	1	3	1	2	2	3	6	1	2	1	2	2	2	2	2	1	1
			23	323	97	1	2					4	1	1	4	2	1	3	2	4	2	3	1	3	2	2	2	0	2	2	2	0	1	5	2	1	2	3	6	1	1	1	1	2	2	2	2	1	1
			24	324	98	1	2					4	1	1	3	1	2	0	2	3	1	2	2	3	2	2	1	3	1	2	1	1	1	6	2	4	2	4	1	1	1	1	1	2	2	2	2	1	1
			25	325	99	1	2					4	1	1	2	1	2	0	2	2	5	2	2	3	2	2	1	3	2	2	1	1	1	4	2	4	2	4	1	1	1	1	1	1	2	2	1	1	2
			11	411	124	1	2			346		4	1	1	1	1	2	0	2	1	1	2	3	6	6	2	2	0	2	2	2	0	1	4	2	2	2	3	6	1	1	1	2	2	2	2	2	1	1
			48	448	155	1	2					4	1	1	1	1	2	0	2	1	1	2	3	6	6	2	1	15	2	2	2	0	1	4	2	2	2	3	6	1	1	1	2	2	2	2	2	1	1
			14	514	170	1	2					4	1	1	1	1	2	0	2	1	1	3	2	3	9	2	1	20	2	3	2	0	1	4	1	2	2	3	6	1	1	1	2	2	2	2	2	1	1
			23	523	177	1	2					4	1	1	2	1	2	0	2	2	5	3	2	3	6	2	1	3	2	2	2	0	1	4	1	4	2	3	1	1	1	1	1	2	2	2	2	1	1
			15	615	207	1	2					4	1	1	1	1	2	0	2	1	1	2	2	3	2	2	1	17	2	2	2	0	1	4	2	2	2	3	6	1	2	1	2	2	2	2	2	1	1
			36	636	220	1	2					4	1	1	1	1	2	0	2	1	1	2	1	3	2	2	2	0	2	2	2	0	1	3	1	2	2	3	6	1	2	1	2	2	2	2	2	1	1
			15	715	240	1	2					4	1	1	2	1	2	0	2	2	1	1	1	6	6	2	1	3	2	2	2	0	1	4	1	2	2	3	6	1	1	1	2	2	2	2	2	2	1
			3	903	304	1	2	3		4062		4	1	1	1	1	2	0	2	1	1	2	2	3	9	2	1	12	2	2	2	0	1	4	1	1	2	3	6	1	1	1	2	2	2	2	2	1	2
			13	913	314	1	2	1				4	1	1	1	1	2	0	2	1	1	2	2	7	9	2	1	20	2	2	2	0	1	4	1	1	2	3	6	1	1	1	2	2	2	2	2	2	2
			14	914	315	1	2	1				4	1	1	1	1	2	0	2	1	1	2	2	6	9	2	1	15	2	2	2	0	1	4	2	1	2	3	6	1	1	1	2	2	2	2	2	1	1
			23	923	324	1	2	3				4	1	1	1	1	2	0	2	1	1	2	2	6	9	2	1	25	2	2	2	0	1	4	2	1	2	3	6	1	1	1	2	2	2	2	2	2	1
			30	930	331	1	2	3		3048		4	1	1	1	1	2	0	2	1	1	2	2	3	9	2	1	15	2	2	2	0	1	6	3	1	2	3	6	1	1	1	2	2	2	2	2	2	2
			6	1006	348	1	2	2				4	1	1	2	1	1	3	2	2	1	3	2	6	6	2	1	15	2	2	2	0	1	4	1	2	2	3	6	1	1	1	2	2	2	2	2	1	1
			14	1014	355	1	2	1				4	1	1	2	1	2	0	2	2	5	2	1	6	6	2	1	30	2	2	2	0	1	4	1	2	2	3	6	1	2	1	1	2	2	2	2	1	1
			15	1115	400	0	2					4	1	1	2	1	2	0	2	2	1	2	2	3	1	3	1	10	2	2	2	0	1	5	2	2	2	3	6	1	1	1	2	2	2	2	2	1	1
			23	1123	408	0	2					4	2	1	4	2	1	3	2	4	2	3	2	3	1	3	1	1	2	2	2	0	1	5	1	4	2	3	1	1	1	1	1	1	1	2	1	1	1
			28	1128	413	0	2					4	1	1	3	1	2	0	2	3	3	3	2	3	1	3	1	1	2	2	1	1	1	5	1	4	2	3	1	1	1	1	1	2	2	2	2	1	1
			39	1139	424	0	2					4	1	1	2	1	2	0	2	2	5	2	2	3	1	3	2	0	2	2	1	2	2	4	1	4	2	3	6	1	1	2	1	2	2	2	2	1	1
			9	1309	468	0	2					4	1	1	1	1	2	0	2	2	1	2	2	6	6	2	1	15	2	2	2	0	1	4	1	1	2	3	6	1	1	1	2	2	2	2	2	2	2
			8	1408	508	0	2					4	1	1	2	1	2	0	2	2	1	1	1	6	6	2	1	5	2	2	2	0	1	3	1	2	2	3	1	1	1	2	2	2	2	2	2	1	1
			11	1411	511	0	2					4	1	1	2	1	1	1	2	2	3	1	1	3	9	2	2	0	2	2	2	0	2	3	1	2	2	3	6	1	1	1	2	2	2	2	2	1	1
			19	1419	517	0	2					4	1	1	3	1	2	0	2	1	1	2	1	3	2	2	1	3	2	2	2	0	1	3	1	2	2	3	6	1	2	1	2	2	2	2	2	1	1
			21	1421	518	0	2					4	1	1	2	1	2	0	2	2	1	2	2	6	9	2	2	0	1	2	2	0	1	4	2	2	2	3	6	1	1	1	1	2	2	2	2	1	1
			25	1425	521	0	2					4	1	1	2	1	1	1	2	3	5	1	1	3	1	2	1	4	2	2	1	3	1	3	1	2	2	3	6	1	1	1	1	2	2	2	2	1	1
			27	1427	523	0	2					4	1	1	2	1	1	1	2	2	5	2	2	3	1	2	2	0	2	2	2	0	1	4	2	4	2	3	1	1	1	1	2	1	2	2	2	1	1
			45	1445	538	0	2					4	1	1	2	1	2	0	2	1	1	1	2	4	6	2	1	10	2	2	2	0	1	4	2	2	2	3	6	1	2	1	2	2	2	2	2	1	1
			5	1505	544	0	2					4	1	1	2	1	2	0	2	2	1	2	2	6	6	2	2	0	2	2	2	0	1	4	1	2	2	2	6	1	2	1	2	2	2	2	2	1	1
			8	1508	547	0	2					4	1	1	1	1	2	0	2	2	1	2	2	6	6	3	2	0	1	2	2	0	2	4	2	2	2	3	6	1	2	1	2	2	2	2	2	1	1
			30	1530	564	0	2					4	1	1	2	1	2	0	2	2	1	2	3	6	6	2	2	0	2	2	2	0	1	4	2	2	2	3	6	1	2	1	2	2	2	2	2	1	1
			50	1550	578	0	2					4	1	1	1	1	2	0	2	2	1	2	3	6	6	2	2	0	2	2	2	0	2	4	2	2	2	3	6	1	1	1	2	2	2	2	2	1	1
			20	1620	595	0	2					4	1	1	1	1	2	0	2	1	1	2	3	6	6	2	1	5	2	2	2	0	1	4	3	1	2	3	6	1	2	1	2	2	2	2	2	1	1
			29	1629	604	0	2			49		4	1	1	1	1	2	0	2	2	1	2	3	6	6	2	1	5	2	2	2	0	1	4	2	1	2	3	6	1	2	1	2	2	2	2	2	1	1
			37	1637	609	0	2					4	1	1	1	1	2	0	2	2	1	2	3	6	6	2	1	10	2	2	2	0	1	4	2	1	2	3	6	1	2	1	2	2	2	2	2	1	1
			26	1826	675	0	2					4	1	1	2	1	2	0	2	2	1	2	2	3	2	2	1	30	2	2	2	0	1	3	1	2	2	3	6	1	1	1	2	2	2	2	2	2	1
			37	1837	686	0	2					4	1	1	2	1	2	0	2	2	1	2	2	3	1	2	1	30	2	2	1	3	1	4	1	2	2	3	6	1	1	2	2	2	2	2	2	2	1
			2	2002	733	0	2					4	1	1	3	2	1	3	2	3	3	2	1	3	6	2	1	5	2	2	2	0	1	4	2	4	2	3	6	1	1	1	1	2	2	2	2	1	1
			6	2006	737	0	2					4	1	1	2	2	1	2	2	4	2	3	1	3	1	2	2	0	2	2	2	0	1	4	2	4	2	1	1	1	1	1	2	2	2	2	2	1	1
			8	2008	739	0	2					4	4	1	2	1	2	0	2	2	3	2	1	3	1	2	1	4	2	2	2	0	1	4	1	2	2	3	6	1	1	1	1	2	2	2	2	1	1
			9	2009	740	0	2			1104		4	1	1	2	1	2	0	2	3	3	2	1	3	2	2	1	4	2	2	2	0	1	4	1	2	2	3	6	1	1	2	2	2	2	2	2	1	1
			13	2013	744	0	2					4	2	1	3	3	1	1	2	3	3	2	2	3	4	2	1	5	2	2	2	0	1	4	1	2	2	3	6	1	1	1	1	2	2	2	2	1	1
			14	2014	745	0	2					4	1	1	2	3	2	0	2	2	2	3	2	3	1	2	2	0	2	2	2	0	1	4	2	2	2	3	6	1	1	2	2	2	2	2	2	1	1
			22	2022	753	0	2					4	1	1	2	1	2	0	2	2	1	2	2	3	2	2	1	4	2	2	2	0	1	4	2	2	2	3	6	1	1	2	2	2	2	2	2	1	1
			23	2023	754	0	2					4	1	1	2	1	2	0	2	2	1	2	2	3	4	3	2	0	2	2	2	0	1	4	2	2	2	3	6	1	1	1	2	2	2	2	2	1	2
			32	2032	763	0	2					4	1	1	3	2	2	0	2	4	2	2	2	3	1	2	1	20	2	2	2	0	2	4	2	2	2	3	1	1	1	1	1	2	1	2	2	1	1
			33	2033	764	0	2					4	2	1	3	3	2	0	2	2	3	1	2	3	1	2	2	0	2	2	2	0	1	4	2	2	2	3	6	1	2	1	1	1	2	2	2	1	1
			34	2034	765	0	2					4	1	1	2	1	2	0	2	2	1	2	2	3	6	2	2	0	2	2	2	0	1	4	2	2	2	3	6	1	1	1	2	2	2	2	2	1	1
			35	2035	766	0	2					4	1	1	2	1	2	0	2	2	1	1	2	3	4	2	1	7	2	2	2	0	1	4	2	2	2	3	6	1	1	1	2	2	2	2	2	1	1
			39	2039	770	0	2					4	1	1	2	1	2	0	2	2	2	2	2	3	7	3	2	0	2	2	2	0	1	4	2	2	2	3	6	1	1	1	2	2	2	2	2	1	1
			41	2041	772	0	2					4	1	1	2	1	2	0	2	2	1	2	2	3	4	3	1	7	2	2	2	0	1	4	1	2	2	3	6	1	1	1	2	2	2	2	2	1	1
			24	224	56	1	2					5	1	1	1	1	2	0	2	1	1	2	1	4	4	2	2	0	2	2	2	0	1	3	2	1	2	3	6	1	2	2	2	2	2	2	2	2	1
			26	226	58	1	2					5	1	1	1	1	2	0	2	1	1	2	2	4	4	2	2	0	1	2	2	0	1	3	1	1	2	3	6	1	2	2	2	2	2	2	2	2	2
			34	734	254	1	2	3				5	1	1	3	1	2	0	2	2	1	2	1	6	6	2	1	15	2	2	2	0	1	3	1	2	2	3	6	1	2	2	2	2	2	2	2	2	1
			35	935	336	1	2	3		2030		5	1	1	1	1	2	0	2	1	1	2	2	3	9	2	1	20	2	2	2	0	1	4	1	1	2	3	6	2	1	2	2	2	2	2	2	2	1
			34	1434	529	0	2					5	1	1	1	1	2	0	2	2	1	1	1	6	6	2	2	0	2	2	2	0	1	3	2	2	2	3	6	2	2	2	2	2	2	2	2	1	1
			3	1503	542	0	2					5	1	1	1	1	2	0	2	2	1	2	1	6	6	2	2	0	2	2	2	0	1	3	1	1	2	2	6	2	2	1	2	2	2	2	2	1	1
			17	1517	556	0	2					5	1	1	1	1	2	0	2	1	1	2	3	6	6	2	2	0	2	2	2	0	1	2	1	1	1	3	6	2	2	2	2	2	2	2	2	1	2
			35	1535	567	0	2					5	1	1	1	1	2	0	2	1	1	2	3	6	6	2	2	0	2	2	2	0	1	2	1	1	1	3	6	2	2	1	2	2	2	2	2	1	1
			45	1545	574	0	2					5	1	1	1	1	2	0	2	2	1	2	3	7	7	2	2	0	2	2	2	0	1	3	1	2	2	3	6	1	2	1	2	2	2	2	2	1	1
			18	1618	593	0	2					5	1	1	1	1	2	0	2	2	1	2	3	7	7	2	1	3	2	2	2	0	1	4	2	1	2	3	6	2	1	2	2	2	2	2	2	1	1
			15	1715	625	0	2					5	1	1	1	1	2	0	2	1	1	2	2	4	4	2	1	20	2	2	2	0	1	2	1	2	2	3	6	1	2	2	2	2	2	2	2	2	2
			23	1723	629	0	2					5	1	1	1	1	2	0	2	1	1	2	2	4	5	2	1	15	2	2	2	0	1	2	1	2	2	3	6	1	2	2	2	2	2	2	2	2	2
			22	222	54	1	2					5	1	1	1	1	2	0	2	1	1	2	1	4	4	2	2	0	2	2	2	0	1	3	1	1	2	4	6	1	2	1	2	2	2	2	2	2	1
			29	229	61	1	2					5	1	1	1	1	2	0	2	1	1	2	1	3	1	2	2	0	2	2	2	0	1	3	2	1	2	3	6	1	2	2	2	2	2	2	2	2	2
			33	233	65	1	2					5	1	1	1	1	2	0	2	1	1	2	2	4	4	2	2	0	2	2	2	0	1	3	2	1	2	3	6	1	2	1	2	2	2	2	2	2	1
			37	237	69	1	2					5	1	1	1	1	2	0	2	1	1	2	2	3	1	2	2	0	2	2	2	0	1	3	2	1	2	3	6	1	2	2	2	2	2	2	2	1	2
			39	239	71	1	2					5	1	1	1	1	2	0	2	1	1	2	1	4	4	2	2	0	2	2	2	0	1	3	2	1	2	3	6	1	2	1	2	2	2	2	2	2	1
			40	240	72	1	2					5	1	1	1	1	2	0	2	1	1	2	1	5	5	2	1	5	2	2	2	0	1	3	2	1	2	3	6	1	2	1	2	2	2	2	2	2	1
			9	409	122	1	2					5	1	1	2	1	2	0	2	1	1	2	2	6	6	2	1	5	2	2	2	0	1	4	2	2	2	3	6	1	1	2	2	2	2	2	2	1	1
			47	547	191	1	2					5	1	1	1	1	2	0	2	1	1	3	3	6	5	2	1	10	2	2	2	0	1	4	1	2	2	3	6	1	1	2	2	2	2	2	2	1	2
			40	740	260	1	2	1				5	1	1	2	1	2	0	2	2	1	2	1	3	1	2	1	5	2	2	2	0	1	3	1	1	2	3	6	1	2	2	2	2	2	2	2	2	1
			5	905	306	1	2	3		2053		5	1	1	1	1	2	0	2	1	1	2	2	3	9	2	1	15	2	2	2	0	1	3	1	1	2	3	6	1	1	2	2	2	2	2	2	2	2
			39	1039	378	1	2	2				5	1	1	2	1	2	0	2	2	1	2	2	6	6	2	1	30	2	2	2	0	1	3	1	2	2	3	6	1	1	1	2	2	2	2	2	1	1
			16	1416	516	0	2					5	1	1	2	1	2	0	2	2	1	1	2	6	7	2	1	10	2	2	2	0	1	4	2	2	2	3	6	1	2	1	2	2	2	2	2	1	1
			35	1435	530	0	2					5	1	1	2	1	2	0	2	2	3	2	1	6	6	2	1	6	2	2	2	0	2	3	1	2	2	3	6	1	1	1	2	2	2	2	2	2	2
			37	1437	531	0	2					5	1	1	2	1	2	0	2	1	1	1	2	6	6	2	2	0	2	2	2	0	1	3	1	2	2	3	6	1	1	1	1	2	2	2	2	1	1
			24	1924	714	0	2					5	1	1	1	1	2	0	2	1	1	2	3	6	6	2	2	0	2	2	2	0	1	4	1	1	2	3	6	1	1	2	2	2	2	2	2	2	1
			35	1935	725	0	2					5	1	1	1	1	2	0	2	1	1	2	2	6	6	2	2	0	2	2	2	0	1	4	1	1	2	3	6	1	1	2	2	2	2	2	2	2	1
			30	230	62	1	2					5	1	1	1	1	2	0	2	1	1	2	1	3	1	2	2	0	2	2	2	0	1	3	2	1	2	3	6	1	2	1	2	2	2	2	2	2	1
			35	235	67	1	2					5	1	1	1	1	2	0	2	1	1	2	1	3	1	2	1	5	2	2	2	0	1	3	2	1	2	3	6	1	2	1	2	2	2	2	2	2	1
			18	418	128	1	2			1364		5	1	1	2	1	2	0	2	2	1	2	3	6	6	2	2	0	2	2	1	2	1	4	2	1	2	3	6	1	1	1	2	2	2	2	2	1	1
			19	519	173	1	2					5	1	1	1	1	2	0	2	1	1	3	3	5	9	2	1	13	2	2	2	0	1	4	1	2	2	3	6	1	1	1	2	2	2	2	2	1	1
			25	525	179	1	2					5	1	1	1	1	2	0	2	2	2	3	3	3	6	2	1	6	2	2	2	0	1	5	1	2	2	2	1	1	1	1	1	2	2	2	2	1	1
			49	549	192	1	2					5	1	1	1	1	2	0	2	1	1	2	2	5	9	2	1	10	2	2	2	0	1	5	1	2	2	3	6	1	1	1	2	2	2	2	2	1	1
			3	603	196	1	2					5	1	1	1	1	2	0	2	2	1	2	2	3	1	2	1	15	2	2	2	0	1	4	2	2	2	3	6	1	1	1	2	2	2	2	2	1	1
			6	606	198	1	2					5	1	1	1	1	2	0	2	1	1	1	2	3	2	3	1	30	2	2	1	1	1	4	2	2	2	3	6	1	2	1	2	2	2	2	2	2	1
			31	631	218	1	2					5	1	1	2	1	2	0	2	2	1	2	3	3	2	2	2	0	2	2	2	0	1	4	2	2	2	3	6	1	2	1	2	2	2	2	2	1	1
			39	639	222	1	2					5	1	1	1	1	2	0	2	1	1	2	2	3	2	2	2	0	2	2	2	0	1	4	2	2	2	3	6	1	2	1	2	2	2	2	2	1	2
			40	640	223	1	2					5	1	1	2	1	2	0	2	2	1	2	2	3	2	2	2	0	2	2	2	0	1	3	1	2	2	3	6	1	2	1	2	2	2	2	2	1	2
			41	641	224	1	2					5	1	1	1	1	2	0	2	1	1	2	2	3	2	2	2	0	2	2	2	0	1	3	1	2	2	3	6	1	2	1	2	2	2	2	2	1	2
			42	642	225	1	2					5	1	1	1	1	2	0	2	1	1	2	2	3	2	2	2	0	2	2	2	0	1	4	2	2	2	3	6	1	2	1	2	2	2	2	2	1	2
			43	643	226	1	2					5	1	1	1	1	2	0	2	1	1	2	2	3	2	2	2	0	2	2	2	0	1	3	2	2	2	3	6	1	2	1	2	2	2	2	2	1	1
			36	736	256	1	2	3				5	1	1	1	1	2	0	2	1	1	1	1	3	1	2	1	5	2	2	2	0	1	4	1	2	2	3	6	1	2	1	2	2	2	2	2	2	1
			39	739	259	1	2	3				5	1	1	1	1	2	0	2	1	1	2	1	3	1	2	1	15	2	2	2	0	1	4	1	2	2	3	6	1	2	2	2	2	2	2	2	2	1
			7	807	266	1	2	1				5	1	1	2	1	2	0	2	2	1	2	3	3	2	2	1	10	2	2	1	2	1	5	2	1	2	3	6	1	1	2	2	2	2	2	2	1	1
			29	929	330	1	2	3		2026		5	1	1	1	1	2	0	2	1	1	2	2	3	9	2	1	10	2	2	2	0	1	4	1	1	2	3	6	1	1	2	1	2	2	2	2	2	1
			9	1109	394	0	2					5	1	1	2	1	2	0	2	2	5	2	3	3	1	3	1	3	2	2	2	0	1	4	1	3	2	3	6	1	1	1	1	2	2	2	2	1	1
			29	1129	414	0	2					5	2	2	3	1	2	0	2	4	2	3	2	3	1	2	1	1	2	2	1	1	2	3	1	4	2	3	1	1	1	1	1	1	2	2	2	1	1
			2	1402	502	0	2					5	1	1	1	1	2	0	2	2	1	2	2	6	6	2	2	0	2	2	2	0	1	4	2	2	2	3	6	1	1	1	1	2	2	2	2	1	1
			9	1409	509	0	2					5	1	1	2	1	2	0	2	2	1	2	3	3	9	2	2	0	2	2	2	0	1	4	2	2	2	3	6	1	1	1	2	2	2	2	2	1	1
			32	1632	606	0	2					5	1	1	1	1	2	0	2	2	1	2	3	6	6	2	1	7	2	2	2	0	1	4	2	1	2	3	6	1	2	1	2	2	2	2	2	1	1
			41	1841	690	0	2					5	1	1	1	1	2	0	2	2	1	2	3	4	4	2	1	30	2	2	2	0	1	4	1	2	2	3	6	1	1	2	2	2	2	2	2	2	1
			1	2001	732	0	2					5	1	1	4	2	2	0	2	4	2	2	1	6	6	2	1	2	2	2	2	0	1	3	1	3	2	3	1	1	1	1	2	2	2	2	2	2	2
			4	2004	735	0	2					5	1	1	2	1	1	1	2	2	3	2	2	3	4	2	1	5	2	2	2	0	1	4	2	4	2	3	6	1	1	1	1	2	2	2	2	1	1
			5	2005	736	0	2					5	1	1	2	1	2	0	2	3	3	2	2	3	1	2	2	0	2	2	2	0	1	4	2	4	2	3	1	1	1	2	2	2	2	2	2	1	1
			16	2016	747	0	2					5	1	1	2	1	2	0	2	3	3	2	2	3	2	2	2	0	2	2	2	0	1	4	2	2	2	2	6	1	2	1	2	2	2	2	2	1	1
			19	2019	750	0	2					5	1	1	2	1	2	0	2	3	2	2	2	3	1	2	2	0	2	2	2	0	1	4	2	2	2	3	6	1	1	1	2	2	2	2	2	1	1
			30	2030	761	0	2					5	1	1	2	1	2	0	2	2	1	1	2	3	6	2	1	5	2	2	2	0	1	4	2	2	2	3	6	1	1	1	2	2	2	2	2	1	1
			31	731	252	1	2	3				6	1	1	3	1	2	0	2	2	1	1	1	6	6	2	1	10	2	2	2	0	1	3	1	2	2	3	6	1	2	2	2	2	2	2	2	2	1
			37	737	257	1	2	3				6	1	1	2	1	2	0	2	2	1	1	1	6	6	2	1	10	2	2	2	0	1	3	1	2	2	3	6	1	2	2	2	2	2	2	2	2	1
			13	1513	552	0	2					6	1	1	1	1	2	0	2	1	1	2	3	7	7	2	1	5	2	2	2	0	1	2	1	1	1	2	6	2	2	1	2	2	2	2	2	1	2
			35	735	255	1	2	3				6	1	1	1	1	2	0	2	2	1	2	1	3	1	2	1	10	2	2	2	0	1	3	1	2	2	3	6	1	2	2	2	2	2	2	2	2	1
			22	522	176	1	2					6	1	1	2	1	2	0	2	2	5	3	3	3	1	3	1	1	2	2	2	0	1	6	3	4	2	3	1	1	1	1	1	2	2	2	2	1	1
			32	732	253	1	2	3				6	1	1	2	1	2	0	2	2	1	2	2	6	6	2	1	10	2	2	2	0	1	4	1	2	2	3	6	1	2	1	2	2	2	2	2	2	1
			38	738	258	1	2	3				6	1	1	1	1	2	0	2	2	1	2	1	3	1	2	1	10	2	2	2	0	1	3	1	2	2	3	6	1	2	1	2	2	2	2	2	2	1
[truncated: 305 more columns]

## Sheet: ListVariables
Variable	Q101	Q102	Q1021	Q1022	Q1023	Q1024	Q103	Q104	Q105	Q106	Q107	Q108	Q109	Q110	Q111	Q112	Q113	Q114	Q115	Q116	Q117	Q118	Q119	Q120	Q121	Q122	Q123	Q1231	Q124	Q125	Q126	Q127	Q128	Q129	Q130	Q131	Q132	Q133	Q134	Q135	Q1361	Q1362	Q1363	Q1364	Q1365	Q1366	Q1367	Q1371	Q1372
Question	Woreda	Kebele	Questionairecode	Kebeleandquestionairecode	SpecialID	Intervention	Residence	Zone	Gare	Householdnumber	headofhousehold	Ageinyears	Religion	Ethnicity	EducationalStatus	MainOccupation	Otherpaidwork	moneypaid/monthlyfromotherwork	MaritalStatus	EducationalStatusofhusband	MainOccupationofHusband	husband'sMonthlyincome	NumberofHouseholdmembers	householdsourceofdrinkingwater	sourceofwatercookingandhandwashing	watersourcelocation	Knowntimetakentogetwaterinminutes	Timetakentogetwaterinminutes	Typeoftoiletfacilityusedbyhousehold	Locationoftoiletfacility	Toiletfacilitysharingwithotherhouseholds	Numberofhouseholdsusethistoiletfacility	OwnershipResidentialHome	NumberofRoomshouseholdhave	Numberofroomsareusedforsleeping	Mainmaterialthefloorofthehome	Mainmaterialtheroofofthehome	Mainmaterialthewallofthehome	Typeoffuelhouseholduseforcooking	HavingSeparatekitchenroomforcoocking	HouseholdownElectricity	Householdown Radio	HouseholdownTelevision	Householdownlandlinetelephone	HouseholdownRefrigerator	HouseholdownComputer	Householdownsofa	Householdmembersownwactch	Householdmembersownmobilephone
Subquestion
Scale	Nominal	Nominal	Scale	Scale	Scale	Nominal	Nominal	Nominal	Nominal	Nominal	Nominal	Nominal	Nominal	Nominal	Nominal	Nominal	Nominal	Nominal	Nominal	Nominal	Nominal	Nominal	Nominal	Nominal	Nominal	Nominal	Nominal	Nominal	Nominal	Nominal	Nominal	Nominal	Nominal	Nominal	Nominal	Nominal	Nominal	Nominal	Nominal	Nominal	Nominal	Nominal	Nominal	Nominal	Nominal	Nominal	Nominal	Nominal	Nominal
Missings
Values/Labels						0 | Control	1 | Urban					1 | 15-19 years	1 | Muslim	1 | Oromo	1 | No formal education	1 | House wife	1 | Yes	1 | <500 birr	1 | Single	1 | No formal education	1 | Farmer	1 | <500 birr	1 | 1-3	1 | Pipe water	1 | Pipe water	1 | In own dwelling	1 | yes		1 | Flush/pour flush toilet	1 | In own dwelling	1 | Yes	1 | <10 households	1 | Own home			1 | Natural floor earth	1 | Thatched	1 | No wall	1 | Electricity	1 | Yes	1 | yes	1 | Yes	1 | Yes	1 | Yes	1 | Yes	1 | Yes	1 | Yes	1 | Yes	1 | Yes
						1 | Intervention	2 | Rural					2 | 20-24 years	2 | Orthodox	2 | Amhara	2 | Primary (1-8 grade)	2 | Government employe	2 | No	2 | 500-1000 birr	2 | Married/in union	2 | Primary (1-8 grade)	2 | Government employe	2 | 500-1000 birr	2 | 4-6	2 | Public hand pump	2 | Public hand pump	2 | In own yard/plot	2 | No		2 | Traditioal pit latrine	2 | In own yard/plot	2 | No	2 | >=10 households	2 | Rented home			2 | Natural floor dung	2 | Corrugated iron sheet	2 | Wood without mud	2 | Natural gas	2 | No	2 | No	2 | No	2 | No	2 | No	2 | NO	2 | No	2 | No	2 | No	2 | No
												3 | 25-29 years	3 | Catholic	3 | Gurage	3 | Secondary (9-12 grade)	3 | Private employe		3 | >1000 birr	3 | Divorced	3 | Secondary (9-12 grade)	3 | Private employe	3 | >1000 birr	3 | >=7	3 | Public tap/standpipe(Bono	3 | Public tap/standpipe(Bono	3 | Elsewhere			3 | Ventilated improved pit(VIP)latr	3 | Elsewhere		3 | Don't know	3 | Other,specify			3 | Rudimentary floor with wood/bamb	3 | Other,specify	3 | Wood with mud	3 | Biogas
												4 | 30-34 years	4 | Protestant	4 | Tigray	4 | Tertiary (12+)	4 | NGO employe		4 | Don't know	4 | Widowed	4 | Tertiary (12+)	4 | NGO employe	4 | Don't Know		4 | Protected dug well	4 | Protected dug well				4 | No facility (use open field)							4 | Finished floor with cement		4 | Wood cement covered	4 | Kerosene
												5 | 35-39 years	5 | Others,Specify	5 | Others,Specify		5 | Merchant			5 | Separated		5 | Merchant			5 | Unprotected dug well	5 | Unprotected dug well				5 | Other,specify							5 | Other specify		5 | Cement blocks or Bricks	5 | Charcoal
												6 | 40-44 years				6 | Others,Specify					6 | Others,specify			6 | Protected spring	6 | Protected spring													6 | Other,specify	6 | Wood
												7 | 45-49 years												7 | Unprotected spring	7 | Unprotected spring														7 | Animal dung
																								8 | Rain water	8 | Rain water														8 | Other, specify
																								9 | River water	9 | River water
[truncated: 305 more columns]
